# Supplementary material for: Poly[[μ2-1,4-bis­(imidazol-1-ylmethyl)­benzene](μ4-3,5,9,11-tetra­oxo-4,10-diaza­tetra­cyclo­[5.5.2.02,6.08,12]tetra­dec-13-ene-4,10-diido)disilver(I)]
Source: Acta Crystallogr Sect E Struct Rep Online. 2012 Sep 22;68(Pt 10):m1289–90. doi: 10.1107/S1600536812039669 (PMC3470163; doi:10.1107/S1600536812039669)
Supplement: Supplementary file 1 [file e-68-m1289-sup1.cif]

##############################################################################
#                                                                            #
# This CIF contains the data in a paper accepted for publication in          #
# Acta Crystallographica Section E. It conforms to the requirements of       #
# Notes for Authors for Acta Crystallographica Section E, and has been       #
# peer reviewed under the auspices of the IUCr Commission on Journals.       #
#                                                                            #
# Full details of the Crystallographic Information File format               #
# are given in the paper "The Crystallographic Information File (CIF):       #
# a New Standard Archive File for Crystallography" by S. R. Hall, F. H.      #
# Allen and I. D. Brown [Acta Cryst. (1991), A47, 655-685].                  #
#                                                                            #
# The current version of the core CIF dictionary is obtainable from          #
# ftp://ftp.iucr.org/pub/cif_core.dic.                                       #
#                                                                            #
# Software is freely available for graphical display of the structure(s)     #
# in this CIF. For information consult the CIF software page                 #
# http://www.iucr.org/resources/cif/software.                                #
#                                                                            #
# This file may be used for bona fide research purposes within the           #
# scientific community so long as proper attribution is given to the journal # 
# article from which it was obtained.                                        #
#                                                                            #
##############################################################################
data_global
_audit_creation_method     'SHELXL97'
_journal_date_recd_electronic     2012-09-04
_journal_date_accepted     2012-09-18
_journal_name_full     'Acta Crystallographica, Section E'
_journal_year     2012
_journal_volume     68
_journal_issue     10
_journal_page_first     m1289
_journal_page_last     m1290
_journal_paper_category     QM
_journal_paper_doi     10.1107/S1600536812039669
_journal_coeditor_code     NG5293
_publ_contact_author_name     'Yongmei Zhang'
_publ_contact_author_address
;
School of Chemistry and Life Science
Anshan Normal University
Anshan
Liaoning 114000
People's Republic of China
;
_publ_contact_author_email     chemzhangym@163.com
_publ_contact_author_fax     '+86-412-2960065'
_publ_contact_author_phone     '+86-412-2960065'
_publ_section_title
;\
Poly[[\m~2~-1,4-bis(imidazol-1-ylmethyl)benzene](\m~4~-3,5,9,11-tetraoxo-4,10-\
diazatetracyclo[5.5.2.0^2,6^.0^8,12^]tetradec-13-ene-4,10-diido)disilver(I)]
;
loop_
    _publ_author_name
    _publ_author_footnote
    _publ_author_address
    'Yongmei Zhang' .
;
School of Chemistry and Life Science
Anshan Normal University
Anshan
Liaoning 114000
People's Republic of China
;
data_I
_audit_creation_method     SHELXL-97
_chemical_name_systematic
;
Poly[[\m~2~-1,4-bis(imidazol-1-ylmethyl)benzene](\m~4~-3,5,9,11-tetraoxo-
4,10-diazatetracyclo[5.5.2.0^2,6^.0^8,12^]tetradec-13-ene-4,10-
diido)disilver(I)]
;
_chemical_name_common     ?
_chemical_formula_moiety     'C26 H22 Ag2 N6 O4'
_chemical_formula_sum     'C26 H22 Ag2 N6 O4'
_chemical_formula_iupac     '[Ag2 (C12 H8 N2 O4) (C14 H14 N4)]'
_chemical_formula_weight     698.24
_chemical_melting_point     ?
_symmetry_cell_setting     orthorhombic
_symmetry_space_group_name_H-M     'P b c m'
_symmetry_space_group_name_Hall     '-P 2c 2b'
loop_
    _symmetry_equiv_pos_as_xyz
    'x, y, z'
    '-x, -y, z+1/2'
    '-x, y+1/2, -z+1/2'
    'x, -y+1/2, -z'
    '-x, -y, -z'
    'x, y, -z-1/2'
    'x, -y-1/2, z-1/2'
    '-x, y-1/2, z'
_cell_length_a     10.1480(11)
_cell_length_b     11.0016(11)
_cell_length_c     21.183(2)
_cell_angle_alpha     90.00
_cell_angle_beta     90.00
_cell_angle_gamma     90.00
_cell_volume     2365.0(4)
_cell_formula_units_Z     4
_cell_measurement_reflns_used     3256
_cell_measurement_theta_min     2.78
_cell_measurement_theta_max     25.92
_cell_measurement_temperature     296(2)
_exptl_crystal_description     block
_exptl_crystal_colour     colorless
_exptl_crystal_size_max     0.27
_exptl_crystal_size_mid     0.21
_exptl_crystal_size_min     0.17
_exptl_crystal_density_diffrn     1.961
_exptl_crystal_density_meas     ?
_exptl_crystal_density_method     'not measured'
_exptl_crystal_F_000     1384
_exptl_absorpt_coefficient_mu     1.705
_exptl_absorpt_correction_type     multi-scan
_exptl_absorpt_process_details     '(SADABS; Bruker, 2001)'
_exptl_absorpt_correction_T_min     0.6560
_exptl_absorpt_correction_T_max     0.7604
_exptl_special_details
;
;
_diffrn_ambient_temperature     296(2)
_diffrn_radiation_type     MoK\a
_diffrn_radiation_wavelength     0.71073
_diffrn_radiation_source     'fine-focus sealed tube'
_diffrn_radiation_monochromator     graphite
_diffrn_measurement_device_type     'Bruker APEXII CCD'
_diffrn_measurement_method     '\f and \w scans'
_diffrn_detector_area_resol_mean     ?
_diffrn_reflns_number     12177
_diffrn_reflns_av_R_equivalents     0.0560
_diffrn_reflns_av_sigmaI/netI     0.0416
_diffrn_reflns_theta_min     1.92
_diffrn_reflns_theta_max     26.04
_diffrn_reflns_theta_full     26.04
_diffrn_measured_fraction_theta_max     0.998
_diffrn_measured_fraction_theta_full     0.998
_diffrn_reflns_limit_h_min     -12
_diffrn_reflns_limit_h_max     12
_diffrn_reflns_limit_k_min     -6
_diffrn_reflns_limit_k_max     13
_diffrn_reflns_limit_l_min     -26
_diffrn_reflns_limit_l_max     24
_diffrn_standards_number     ?
_diffrn_standards_interval_count     ?
_diffrn_standards_interval_time     ?
_diffrn_standards_decay_%     ?
_refine_special_details
;
Refinement of <i>F</i>^2^ against ALL reflections. The weighted <i>R</i>-factor
<i>wR</i> and goodness of fit <i>S</i> are based on <i>F</i>^2^, conventional
<i>R</i>-factors <i>R</i> are based on <i>F</i>, with <i>F</i> set to zero for
negative <i>F</i>^2^. The threshold expression of <i>F</i>^2^ >
\s(<i>F</i>^2^) is used only for calculating <i>R</i>-factors(gt) <i>etc</i>.
and is not relevant to the choice of reflections for refinement.
<i>R</i>-factors based on <i>F</i>^2^ are statistically about twice as large
as those based on <i>F</i>, and <i>R</i>- factors based on ALL data will be
even larger.
;
_reflns_number_total     2402
_reflns_number_gt     1454
_reflns_threshold_expression     I>2\s(I)
_refine_ls_structure_factor_coef     Fsqd
_refine_ls_matrix_type     full
_refine_ls_R_factor_all     0.0709
_refine_ls_R_factor_gt     0.0338
_refine_ls_wR_factor_gt     0.0775
_refine_ls_wR_factor_ref     0.0935
_refine_ls_goodness_of_fit_ref     1.001
_refine_ls_restrained_S_all     1.001
_refine_ls_number_reflns     2402
_refine_ls_number_parameters     180
_refine_ls_number_restraints     0
_refine_ls_hydrogen_treatment     constr
_refine_ls_weighting_scheme     calc
_refine_ls_weighting_details
         'calc w=1/[\s^2^(Fo^2^)+(0.0389P)^2^+3.7137P] where P=(Fo^2^+2Fc^2^)/3'
_atom_sites_solution_hydrogens     geom
_atom_sites_solution_primary     direct
_atom_sites_solution_secondary     difmap
_refine_ls_shift/su_max     0.000
_refine_ls_shift/su_mean     0.000
_refine_diff_density_max     0.583
_refine_diff_density_min     -0.590
_refine_ls_extinction_method     none
_refine_ls_extinction_coef     ?
loop_
    _atom_type_symbol
    _atom_type_description
    _atom_type_scat_dispersion_real
    _atom_type_scat_dispersion_imag
    _atom_type_scat_source
    'C' 'C' 0.0033 0.0016
                         'International Tables Vol C Tables 4.2.6.8 and 6.1.1.4'
    'H' 'H' 0.0000 0.0000
                         'International Tables Vol C Tables 4.2.6.8 and 6.1.1.4'
    'N' 'N' 0.0061 0.0033
                         'International Tables Vol C Tables 4.2.6.8 and 6.1.1.4'
    'O' 'O' 0.0106 0.0060
                         'International Tables Vol C Tables 4.2.6.8 and 6.1.1.4'
    'Ag' 'Ag' -0.8971 1.1015
                         'International Tables Vol C Tables 4.2.6.8 and 6.1.1.4'
_computing_data_collection     'APEX2 (Bruker, 2007)'
_computing_cell_refinement     'SAINT-Plus (Bruker, 2007)'
_computing_data_reduction     'SAINT-Plus (Bruker, 2007)'
_computing_structure_solution     'SHELXS97 (Sheldrick, 2008)'
_computing_structure_refinement     'SHELXL97 (Sheldrick, 2008)'
_computing_molecular_graphics
               'XP in SHELXTL (Sheldrick, 2008) and DIAMOND (Brandenburg, 1999)'
_computing_publication_material     'SHELXTL (Sheldrick, 2008)'
loop_
    _atom_site_type_symbol
    _atom_site_label
    _atom_site_fract_x
    _atom_site_fract_y
    _atom_site_fract_z
    _atom_site_U_iso_or_equiv
    _atom_site_adp_type
    _atom_site_calc_flag
    _atom_site_refinement_flags
    _atom_site_occupancy
    _atom_site_symmetry_multiplicity
    _atom_site_disorder_assembly
    _atom_site_disorder_group
    C C1 -0.2448(5) 0.2484(5) 0.3711(2) 0.0310(10) Uani d . 1 1 . .
    C C2 -0.2537(5) 0.1795(4) 0.3080(2) 0.0280(11) Uani d . 1 1 . .
    H H2 -0.3320 0.1274 0.3076 0.034 Uiso calc R 1 1 . .
    C C3 -0.2545(7) 0.2650(6) 0.2500 0.0272(16) Uani d S 1 2 . .
    H H3 -0.3315 0.3188 0.2500 0.033 Uiso calc SR 1 2 . .
    C C4 -0.1301(8) 0.3340(7) 0.2500 0.0347(18) Uani d S 1 2 . .
    H H4 -0.1280 0.4185 0.2500 0.042 Uiso calc SR 1 2 . .
    C C5 -0.0208(7) 0.2669(7) 0.2500 0.0340(19) Uani d S 1 2 . .
    H H5 0.0633 0.3006 0.2500 0.041 Uiso calc SR 1 2 . .
    C C6 -0.0445(7) 0.1334(7) 0.2500 0.0281(17) Uani d S 1 2 . .
    H H6 0.0385 0.0879 0.2500 0.034 Uiso calc SR 1 2 . .
    C C7 -0.1291(5) 0.1015(4) 0.3074(2) 0.0272(11) Uani d . 1 1 . .
    H H7 -0.1521 0.0150 0.3070 0.033 Uiso calc R 1 1 . .
    C C8 -0.0604(5) 0.1346(5) 0.3690(2) 0.0301(12) Uani d . 1 1 . .
    C C9 0.1964(5) 0.1716(5) 0.5666(2) 0.0318(13) Uani d . 1 1 . .
    H H9 0.1268 0.2226 0.5772 0.038 Uiso calc R 1 1 . .
    C C10 0.3079(5) 0.0219(5) 0.5312(3) 0.0331(13) Uani d . 1 1 . .
    H H10 0.3296 -0.0512 0.5118 0.040 Uiso calc R 1 1 . .
    C C11 0.3947(5) 0.0980(5) 0.5586(3) 0.0352(13) Uani d . 1 1 . .
    H H11 0.4853 0.0874 0.5619 0.042 Uiso calc R 1 1 . .
    C C12 0.3719(5) 0.3029(5) 0.6131(2) 0.0289(11) Uani d . 1 1 . .
    H H12A 0.3208 0.3726 0.5994 0.035 Uiso calc R 1 1 . .
    H H12B 0.4625 0.3164 0.6003 0.035 Uiso calc R 1 1 . .
    C C13 0.3669(4) 0.2965(4) 0.6840(2) 0.0236(10) Uani d . 1 1 . .
    C C14 0.3774(5) 0.1894(5) 0.7176(2) 0.0308(12) Uani d . 1 1 . .
    H H14 0.3845 0.1161 0.6960 0.037 Uiso calc R 1 1 . .
    C C15 0.3563(5) 0.4041(4) 0.7176(2) 0.0308(12) Uani d . 1 1 . .
    H H15 0.3490 0.4774 0.6959 0.037 Uiso calc R 1 1 . .
    N N1 -0.1358(4) 0.2134(4) 0.40402(18) 0.0290(10) Uani d . 1 1 . .
    N N2 0.1828(4) 0.0679(4) 0.53608(19) 0.0276(10) Uani d . 1 1 . .
    N N3 0.3223(4) 0.1942(4) 0.58061(18) 0.0267(9) Uani d . 1 1 . .
    O O1 -0.3267(4) 0.3211(4) 0.38995(17) 0.0445(10) Uani d . 1 1 . .
    O O2 0.0466(3) 0.0946(3) 0.38487(16) 0.0346(9) Uani d . 1 1 . .
    Ag Ag1 -0.12096(5) 0.2500 0.5000 0.02695(15) Uani d S 1 2 . .
    Ag Ag2 0.0000 0.0000 0.5000 0.03030(16) Uani d S 1 2 . .
loop_
    _atom_site_aniso_label
    _atom_site_aniso_U_11
    _atom_site_aniso_U_22
    _atom_site_aniso_U_33
    _atom_site_aniso_U_12
    _atom_site_aniso_U_13
    _atom_site_aniso_U_23
    C1 0.030(2) 0.043(3) 0.020(2) -0.001(3) 0.005(2) -0.005(3)
    C2 0.028(3) 0.030(3) 0.026(3) -0.005(2) -0.001(2) 0.000(2)
    C3 0.029(4) 0.038(5) 0.015(3) 0.014(4) 0.000 0.000
    C4 0.042(5) 0.027(4) 0.036(5) -0.005(4) 0.000 0.000
    C5 0.030(4) 0.046(6) 0.026(4) -0.006(4) 0.000 0.000
    C6 0.030(4) 0.038(5) 0.017(4) 0.008(4) 0.000 0.000
    C7 0.035(3) 0.022(3) 0.024(3) 0.000(2) -0.001(2) 0.000(2)
    C8 0.040(3) 0.035(3) 0.015(3) 0.000(3) 0.001(2) 0.006(2)
    C9 0.030(3) 0.035(3) 0.031(3) 0.002(2) -0.010(2) 0.001(2)
    C10 0.033(3) 0.035(3) 0.032(3) -0.005(2) 0.003(2) -0.007(2)
    C11 0.020(3) 0.044(3) 0.042(3) -0.004(2) 0.000(2) -0.008(3)
    C12 0.033(3) 0.029(3) 0.024(3) -0.008(2) -0.008(2) 0.001(2)
    C13 0.018(2) 0.029(3) 0.024(2) -0.002(2) -0.003(2) 0.000(2)
    C14 0.038(3) 0.023(3) 0.031(3) -0.002(2) 0.004(2) -0.011(2)
    C15 0.041(3) 0.022(3) 0.029(3) 0.004(2) 0.000(2) 0.003(2)
    N1 0.032(2) 0.040(3) 0.015(2) 0.0025(19) 0.0010(18) -0.0032(17)
    N2 0.031(2) 0.029(2) 0.022(2) -0.0052(19) -0.0065(18) 0.0016(19)
    N3 0.030(2) 0.029(2) 0.020(2) -0.0038(19) -0.0018(19) -0.0005(19)
    O1 0.036(2) 0.065(3) 0.033(2) 0.016(2) 0.0056(18) -0.014(2)
    O2 0.033(2) 0.047(2) 0.0235(19) 0.0068(18) -0.0057(16) 0.0033(17)
    Ag1 0.0308(3) 0.0334(3) 0.0167(3) 0.000 0.000 -0.0039(2)
    Ag2 0.0293(3) 0.0300(3) 0.0316(3) -0.0038(2) -0.0104(3) 0.0022(3)
_geom_special_details
;
All e.s.d.'s (except the e.s.d. in the dihedral angle between two l.s. planes)
are estimated using the full covariance matrix. The cell e.s.d.'s are taken
into account individually in the estimation of e.s.d.'s in distances, angles
and torsion angles; correlations between e.s.d.'s in cell parameters are only
used when they are defined by crystal symmetry. An approximate (isotropic)
treatment of cell e.s.d.'s is used for estimating e.s.d.'s involving l.s.
planes.
;
loop_
    _geom_bond_atom_site_label_1
    _geom_bond_atom_site_label_2
    _geom_bond_site_symmetry_2
    _geom_bond_distance
    _geom_bond_publ_flag
    C1 O1 . 1.221(6) ?
    C1 N1 . 1.363(6) ?
    C1 C2 . 1.538(6) ?
    C2 C7 . 1.527(7) ?
    C2 C3 . 1.548(6) ?
    C2 H2 . 0.9800 ?
    C3 C4 . 1.473(10) ?
    C3 C2 6_556 1.548(6) ?
    C3 H3 . 0.9800 ?
    C4 C5 . 1.333(10) ?
    C4 H4 . 0.9300 ?
    C5 C6 . 1.487(9) ?
    C5 H5 . 0.9300 ?
    C6 C7 6_556 1.530(6) ?
    C6 C7 . 1.530(6) ?
    C6 H6 . 0.9800 ?
    C7 C8 . 1.524(7) ?
    C7 H7 . 0.9800 ?
    C8 O2 . 1.218(6) ?
    C8 N1 . 1.374(6) ?
    C9 N2 . 1.319(6) ?
    C9 N3 . 1.334(6) ?
    C9 H9 . 0.9300 ?
    C10 C11 . 1.347(7) ?
    C10 N2 . 1.370(6) ?
    C10 H10 . 0.9300 ?
    C11 N3 . 1.370(6) ?
    C11 H11 . 0.9300 ?
    C12 N3 . 1.469(6) ?
    C12 C13 . 1.505(6) ?
    C12 H12A . 0.9700 ?
    C12 H12B . 0.9700 ?
    C13 C14 . 1.381(7) ?
    C13 C15 . 1.385(7) ?
    C14 C14 6_557 1.372(10) ?
    C14 H14 . 0.9300 ?
    C15 C15 6_557 1.373(10) ?
    C15 H15 . 0.9300 ?
    Ag1 N1 . 2.078(4) y
    Ag2 N2 . 2.141(4) y
    Ag2 O2 . 2.693(3) y
    Ag1 Ag2 . 3.0119(3) ?
loop_
    _geom_angle_atom_site_label_1
    _geom_angle_atom_site_label_2
    _geom_angle_atom_site_label_3
    _geom_angle_site_symmetry_1
    _geom_angle_site_symmetry_3
    _geom_angle
    _geom_angle_publ_flag
    O1 C1 N1 . . 124.7(4) ?
    O1 C1 C2 . . 124.5(5) ?
    N1 C1 C2 . . 110.7(4) ?
    C7 C2 C1 . . 103.6(4) ?
    C7 C2 C3 . . 109.8(4) ?
    C1 C2 C3 . . 113.0(4) ?
    C7 C2 H2 . . 110.1 ?
    C1 C2 H2 . . 110.1 ?
    C3 C2 H2 . . 110.1 ?
    C4 C3 C2 . 6_556 108.0(4) ?
    C4 C3 C2 . . 108.0(4) ?
    C2 C3 C2 6_556 . 105.1(5) ?
    C4 C3 H3 . . 111.8 ?
    C2 C3 H3 6_556 . 111.8 ?
    C2 C3 H3 . . 111.8 ?
    C5 C4 C3 . . 115.3(7) ?
    C5 C4 H4 . . 122.3 ?
    C3 C4 H4 . . 122.3 ?
    C4 C5 C6 . . 114.3(7) ?
    C4 C5 H5 . . 122.8 ?
    C6 C5 H5 . . 122.8 ?
    C5 C6 C7 . 6_556 108.5(4) ?
    C5 C6 C7 . . 108.5(4) ?
    C7 C6 C7 6_556 . 105.4(6) ?
    C5 C6 H6 . . 111.4 ?
    C7 C6 H6 6_556 . 111.4 ?
    C7 C6 H6 . . 111.4 ?
    C8 C7 C2 . . 103.8(4) ?
    C8 C7 C6 . . 111.7(4) ?
    C2 C7 C6 . . 110.0(4) ?
    C8 C7 H7 . . 110.4 ?
    C2 C7 H7 . . 110.4 ?
    C6 C7 H7 . . 110.4 ?
    O2 C8 N1 . . 125.1(5) ?
    O2 C8 C7 . . 123.9(5) ?
    N1 C8 C7 . . 110.9(4) ?
    N2 C9 N3 . . 111.7(5) ?
    N2 C9 H9 . . 124.1 ?
    N3 C9 H9 . . 124.1 ?
    C11 C10 N2 . . 110.1(5) ?
    C11 C10 H10 . . 124.9 ?
    N2 C10 H10 . . 124.9 ?
    C10 C11 N3 . . 106.0(5) ?
    C10 C11 H11 . . 127.0 ?
    N3 C11 H11 . . 127.0 ?
    N3 C12 C13 . . 114.7(4) ?
    N3 C12 H12A . . 108.6 ?
    C13 C12 H12A . . 108.6 ?
    N3 C12 H12B . . 108.6 ?
    C13 C12 H12B . . 108.6 ?
    H12A C12 H12B . . 107.6 ?
    C14 C13 C15 . . 118.1(5) ?
    C14 C13 C12 . . 123.5(5) ?
    C15 C13 C12 . . 118.4(4) ?
    C14 C14 C13 6_557 . 121.0(3) ?
    C14 C14 H14 6_557 . 119.5 ?
    C13 C14 H14 . . 119.5 ?
    C15 C15 C13 6_557 . 120.9(3) ?
    C15 C15 H15 6_557 . 119.6 ?
    C13 C15 H15 . . 119.6 ?
    C1 N1 C8 . . 110.7(4) ?
    C1 N1 Ag1 . . 120.4(3) ?
    C8 N1 Ag1 . . 127.6(3) ?
    C9 N2 C10 . . 105.0(4) ?
    C9 N2 Ag2 . . 124.6(3) ?
    C10 N2 Ag2 . . 130.3(3) ?
    C9 N3 C11 . . 107.1(4) ?
    C9 N3 C12 . . 125.8(4) ?
    C11 N3 C12 . . 127.2(4) ?
    N1 Ag1 N1 . 4_556 171.7(2) ?
    N1 Ag1 Ag2 . 4_556 101.91(12) ?
    N1 Ag1 Ag2 4_556 4_556 81.53(11) ?
    N1 Ag1 Ag2 . . 81.53(11) ?
    N1 Ag1 Ag2 4_556 . 101.91(11) ?
    Ag2 Ag1 Ag2 4_556 . 131.898(18) ?
    N2 Ag2 N2 . 5_556 180.00(11) ?
    N2 Ag2 Ag1 . 5_556 88.01(11) ?
    N2 Ag2 Ag1 5_556 5_556 91.99(11) ?
    N2 Ag2 Ag1 . . 91.99(11) ?
    N2 Ag2 Ag1 5_556 . 88.01(11) ?
    N2 Ag2 O2 . . 92.08(13) ?
    O2 Ag2 N2 . 5_556 87.92(13) ?
