# Supplementary material for: Poly[[μ2-1,4-bis­(imidazol-1-ylmethyl)­benzene](μ4-3,5,9,11-tetra­oxo-4,10-diaza­tetra­cyclo­[5.5.2.02,6.08,12]tetra­dec-13-ene-4,10-diido)disilver(I)]
Source: Acta Crystallogr Sect E Struct Rep Online. 2012 Sep 22;68(Pt 10):m1289–90. doi: 10.1107/S1600536812039669 (PMC3470163; doi:10.1107/S1600536812039669)
Supplement: Supplementary file 2 [file e-68-m1289-Isup2.hkl]

#
# h,k,l, Fc-squared, Fo-squared, sigma(Fo-squared) and status flag
#
data_I
_shelx_title ' pbcm in Pbcm'
_shelx_refln_list_code          4
_shelx_F_calc_maximum      376.26
_exptl_crystal_F_000      1384.00
_reflns_d_resolution_high  0.8096
 
loop_
 _symmetry_equiv_pos_as_xyz
 'x, y, z'
 '-x, -y, z+1/2'
 '-x, y+1/2, -z+1/2'
 'x, -y+1/2, -z'
 '-x, -y, -z'
 'x, y, -z-1/2'
 'x, -y-1/2, z-1/2'
 '-x, y-1/2, z'
 
_cell_length_a    10.1480
_cell_length_b    11.0016
_cell_length_c    21.1833
_cell_angle_alpha  90.000
_cell_angle_beta   90.000
_cell_angle_gamma  90.000
 
_shelx_F_squared_multiplier     1.000
 
loop_
 _refln_index_h
 _refln_index_k
 _refln_index_l
 _refln_F_squared_calc
 _refln_F_squared_meas
 _refln_F_squared_sigma
 _refln_observed_status
   1   0   0   109058.09   112092.68   2053.08 o
   2   0   0      465.21      493.13     49.37 o
   3   0   0    53426.55    57472.68    832.46 o
   4   0   0    15906.30    17240.17    348.84 o
   5   0   0     1448.20     1519.01    180.81 o
   6   0   0    20598.03    21112.30    680.42 o
   7   0   0     9419.23     9090.51    453.12 o
   8   0   0    27841.71    25076.76    839.83 o
   9   0   0     9661.49     8929.63    512.16 o
  10   0   0     1406.58     1195.54    259.77 o
  11   0   0       24.89       76.75    200.73 o
   1   1   0    14072.28    13550.90    298.15 o
   2   1   0   141572.97   146991.89   1924.99 o
   3   1   0      589.62      479.09     51.93 o
   4   1   0     2513.45     2526.62    107.00 o
   5   1   0        9.47       58.39     48.20 o
   6   1   0    39305.22    39204.49    900.75 o
   7   1   0     8817.17     8951.33    251.12 o
   8   1   0        0.42       72.68     70.86 o
   9   1   0     4028.27     4152.53    281.79 o
  10   1   0     8711.90     8575.15    377.79 o
  11   1   0       50.47      156.45    184.50 o
   0   2   0    47172.82    49846.52    977.09 o
   1   2   0     6255.94     7008.35    100.30 o
   2   2   0    52877.64    52663.77    614.88 o
   3   2   0    35093.22    33809.60    447.93 o
   4   2   0    77503.14    76050.05    915.17 o
   5   2   0    40375.86    38084.39    571.21 o
   6   2   0    14645.83    13996.92    301.18 o
   7   2   0     2738.53     2920.26    169.51 o
   8   2   0     2484.68     2833.37    178.89 o
   9   2   0       11.70       47.12     82.03 o
  10   2   0     4211.80     4496.49    314.67 o
  12   2   0     4494.65     4552.46    480.43 o
   1   3   0    42670.36    43177.98    433.28 o
   2   3   0    25868.54    26299.15    303.25 o
   3   3   0     4475.41     4336.83    126.07 o
   4   3   0        9.77       12.45     40.06 o
   5   3   0      766.52      563.90     74.78 o
   6   3   0     4439.30     3888.98    159.90 o
   7   3   0     3453.91     3171.99    176.85 o
   8   3   0       42.02      109.70     82.21 o
   9   3   0     1446.51     1641.19    155.72 o
  10   3   0     2362.81     2232.01    192.41 o
  11   3   0      681.11     1061.22    283.39 o
  12   3   0       99.16      244.24    156.93 o
   0   4   0    50486.05    49704.83   1068.60 o
   1   4   0    37463.12    37092.62    457.57 o
   2   4   0     4030.31     3914.64    141.99 o
   3   4   0     1094.14     1524.06     76.07 o
   4   4   0     1258.97     1303.72     74.81 o
   5   4   0      126.10       88.88     52.53 o
   6   4   0     6181.58     5897.68    196.64 o
   7   4   0    20935.33    20536.03    410.42 o
   8   4   0    23791.15    24080.90    646.28 o
   9   4   0    14938.70    15283.72    391.53 o
  10   4   0     3938.12     4305.41    435.41 o
  11   4   0      997.35      801.23    227.30 o
   1   5   0     4275.17     3822.92    256.82 o
   2   5   0    12155.86    11389.82    209.82 o
   3   5   0     3593.41     3185.25    123.51 o
   4   5   0      566.92      531.99     51.47 o
   5   5   0     2297.80     2361.20    119.13 o
   6   5   0     5481.70     4864.99    188.39 o
   7   5   0     6879.02     6655.42    233.49 o
   8   5   0      291.66       76.89     86.00 o
   9   5   0     2002.09     1681.13    283.39 o
  10   5   0     2201.49     2296.32    289.29 o
  11   5   0     1258.19     1593.98    291.55 o
   0   6   0        6.86       20.66     75.27 o
   1   6   0      212.88      158.23     68.63 o
   2   6   0     3399.40     3029.83     84.81 o
   3   6   0    37389.09    37194.64    523.44 o
   4   6   0    29334.52    27957.75    621.70 o
   5   6   0    13723.87    13506.40    298.53 o
   6   6   0    10920.25    10984.65    283.29 o
   7   6   0      421.17      302.90    111.90 o
   8   6   0      290.82      278.58    299.62 o
   9   6   0      580.92      671.09    155.34 o
  10   6   0     1670.79     1649.22    206.17 o
  11   6   0     2679.73     2703.18    224.06 o
   1   7   0     9075.73     8922.39    288.96 o
   2   7   0     8621.41     8078.66    278.37 o
   3   7   0     2324.01     2161.70    177.94 o
   4   7   0       52.76       50.42     64.05 o
   5   7   0     3390.31     3516.32    480.43 o
   6   7   0     4151.45     4239.33    588.17 o
   7   7   0     2474.03     2841.36    230.94 o
   8   7   0      449.08      602.51    139.19 o
   9   7   0      277.91      157.40    124.34 o
  10   7   0      801.66      994.80    268.63 o
   0   8   0    12532.10    13462.34    549.06 o
   1   8   0    32039.39    32072.57    653.68 o
   2   8   0    14445.05    14506.76    416.96 o
   3   8   0      393.14      409.70    103.37 o
   4   8   0     1577.62     1867.93    246.49 o
   5   8   0        9.08        5.41     85.70 o
   6   8   0      301.40      189.62    110.10 o
   7   8   0     9116.53     9263.36    367.28 o
   8   8   0     7241.01     7347.56    305.72 o
   9   8   0     4783.23     4763.43    370.62 o
  10   8   0     1344.24     1396.27    315.86 o
   1   9   0     8197.40     8368.41    325.54 o
   2   9   0     1522.89     2060.52    340.21 o
   3   9   0     6810.28     6292.67    449.96 o
   4   9   0      378.98      302.87    132.10 o
   5   9   0      775.72      868.35    192.61 o
   6   9   0      207.43      175.77    109.44 o
   7   9   0      848.63      940.34    248.70 o
   8   9   0        8.25       46.45    147.50 o
   9   9   0     1216.91     1272.59    233.34 o
   0  10   0     3670.65     3529.05    367.52 o
   1  10   0       67.11      -39.78     90.35 o
   2  10   0     3481.21     3577.48    640.57 o
   3  10   0    15838.49    15592.94    399.24 o
   4  10   0     2172.48     2331.32    228.39 o
   5  10   0     7452.10     7501.48    340.59 o
   6  10   0     4405.08     4069.73    797.76 o
   7  10   0       51.72      131.46    150.29 o
   8  10   0      541.69      624.64    201.79 o
   1  11   0     2922.27     3301.53    267.12 o
   2  11   0       27.90      -27.92     90.13 o
   3  11   0     1144.50     1267.58    159.34 o
   4  11   0      889.80      547.05    150.79 o
   5  11   0      830.40      754.37    468.62 o
   6  11   0      846.13      685.87    225.89 o
   7  11   0     1668.12     1893.32    276.45 o
   0  12   0     8469.74     9513.98    449.19 o
   1  12   0     6049.26     5900.12    280.26 o
   2  12   0      966.84     1020.89    163.05 o
   3  12   0       15.93      -80.34    124.45 o
   4  12   0      360.94      226.42    126.79 o
   5  12   0      251.62      317.50    128.30 o
   1  13   0      677.90      421.01    132.85 o
   2  13   0     1357.21     1248.48    184.28 o
   3  13   0      106.65       35.10    120.98 o
   1   1   1     1175.14      902.09     32.43 o
   2   1   1     4355.41     4221.36     71.38 o
   3   1   1       56.41       40.12     23.57 o
   4   1   1     1300.40     1388.20     70.96 o
   5   1   1       59.18       45.71     28.64 o
   6   1   1      415.94      334.40     44.25 o
   7   1   1      243.54      270.49     52.47 o
   8   1   1      153.72       21.62     54.95 o
   9   1   1      105.46       54.34     68.86 o
  10   1   1        0.46       -9.50    107.17 o
  11   1   1        8.63      114.47    101.35 o
  12   1   1       84.29      112.27    116.89 o
   0   2   1    11122.80    10503.78    174.08 o
   1   2   1     7456.91     7781.23     81.75 o
   2   2   1     2599.44     2817.83     62.95 o
   3   2   1      956.68     1158.05     52.14 o
   4   2   1        8.48       -9.40     28.14 o
   5   2   1      107.27       73.70     37.10 o
   6   2   1      447.36      451.94     49.98 o
   7   2   1      325.75      278.71     48.48 o
   8   2   1      254.08      230.74     58.62 o
   9   2   1      193.75      160.67     62.71 o
  10   2   1     1284.18     1010.10    172.78 o
  11   2   1        0.04        2.52     88.06 o
  12   2   1      124.28       38.45    220.66 o
   1   3   1      509.81      415.64     21.96 o
   2   3   1     2274.54     2185.91     51.80 o
   3   3   1       13.65       11.14     22.03 o
   4   3   1       69.31      100.51     38.72 o
   5   3   1     1495.16     1627.26     77.36 o
   6   3   1       43.81        4.18     36.35 o
   7   3   1      140.99       44.37     45.44 o
   8   3   1      200.82      127.33     57.97 o
   9   3   1        0.07      -65.62     67.68 o
  10   3   1        0.47       41.39     79.73 o
  11   3   1        2.49       -8.80     72.24 o
  12   3   1       29.54     -126.55    126.55 o
   0   4   1     2714.70     3107.87    166.05 o
   1   4   1      223.89      252.52     19.08 o
   2   4   1       47.88       14.12     18.02 o
   3   4   1     1556.59     1636.50    104.57 o
   4   4   1      482.24      494.02     41.42 o
   5   4   1      240.65      199.43     41.25 o
   6   4   1      867.53      982.83     88.69 o
   7   4   1       19.88       -7.01     45.37 o
   8   4   1      349.80      378.17     85.07 o
   9   4   1      258.05      192.22     87.01 o
  10   4   1       18.99       29.96     72.87 o
  11   4   1      201.15      111.83     90.15 o
   1   5   1       88.79       51.65     43.46 o
   2   5   1        8.22      -14.35     18.56 o
   3   5   1      569.96      656.96     39.09 o
   4   5   1       78.11      118.76     29.62 o
   5   5   1      292.26      292.60     48.10 o
   6   5   1        3.45      -49.96     49.96 o
   7   5   1       61.68      -20.77     61.14 o
   8   5   1        4.87       68.95     59.48 o
   9   5   1       15.34       37.04     61.14 o
  10   5   1        0.77      106.66     79.04 o
  11   5   1       57.94       -2.99     94.37 o
   0   6   1     1927.60     2201.41    325.45 o
   1   6   1     1060.75     1105.98     80.70 o
   2   6   1      205.31      233.02     27.24 o
   3   6   1      716.19      712.31     42.42 o
   4   6   1       80.93       36.56     30.45 o
   5   6   1      178.65      188.47     40.55 o
   6   6   1       54.14       54.29     41.33 o
   7   6   1       59.19        7.59     42.87 o
   8   6   1      568.44      744.79     66.19 o
   9   6   1       15.26      -65.31     65.31 o
  10   6   1        7.11       73.63     88.63 o
  11   6   1      178.22       84.90     93.74 o
   1   7   1       40.68       14.54     42.62 o
   2   7   1      284.70      260.80     58.15 o
   3   7   1      272.26      304.23     57.05 o
   4   7   1      536.90      591.22     94.99 o
   5   7   1      336.12      318.22     68.88 o
   6   7   1     1402.80     1377.71    116.66 o
   7   7   1       29.61      107.63     71.73 o
   8   7   1       12.86        2.10     62.77 o
   9   7   1      136.71      185.92    102.61 o
  10   7   1       94.06       27.78    143.02 o
   0   8   1     1552.00     1243.60    218.44 o
   1   8   1       24.91      -15.26     54.16 o
   2   8   1        4.97      -24.24     55.26 o
   3   8   1        1.30      -45.31     45.31 o
   4   8   1     1494.10     1413.94    108.92 o
   5   8   1       44.28       27.92     67.78 o
   6   8   1      300.65      221.87     73.32 o
   7   8   1        8.25       93.47     68.27 o
   8   8   1       90.47      167.82     94.26 o
   9   8   1        9.45       81.29     95.49 o
  10   8   1       33.00      179.53    264.20 o
   1   9   1       37.85      -54.54     54.54 o
   2   9   1      481.34      502.76     75.45 o
   3   9   1      171.78      262.56     70.39 o
   4   9   1        0.24       70.95     64.76 o
   5   9   1      251.74      218.23     80.11 o
   6   9   1      905.33      848.05    109.26 o
   7   9   1        0.01       65.50     83.86 o
   8   9   1       12.87       10.04     92.52 o
   9   9   1       36.96      142.41    122.07 o
   0  10   1      279.77      235.73    184.50 o
   1  10   1       14.94       98.49     67.34 o
   2  10   1       18.53      -42.78     59.27 o
   3  10   1       15.74       -2.01     60.13 o
   4  10   1      592.63      544.82     99.23 o
   5  10   1        1.84      104.94     76.66 o
   6  10   1       93.58      -23.35     70.79 o
   7  10   1       22.67      101.48    134.75 o
   8  10   1       87.01     -100.04    123.14 o
   1  11   1       34.06       23.07     67.80 o
   2  11   1        2.35      -31.56     64.09 o
   3  11   1      238.25      120.04     71.63 o
   4  11   1      260.22      239.90     85.20 o
   5  11   1        4.74      -76.14     76.14 o
   6  11   1       83.42      152.94    102.03 o
   7  11   1      269.77      278.54    138.49 o
   0  12   1      125.15      221.03    112.33 o
   1  12   1       47.66      -73.25     73.25 o
   2  12   1       34.48      -37.11     69.68 o
   3  12   1       28.40      -34.58     81.58 o
   4  12   1        1.81      -42.34     77.66 o
   5  12   1        2.69       40.81    101.92 o
   1  13   1       71.87       68.60     84.34 o
   2  13   1        3.43      -79.64     81.83 o
   3  13   1        0.05        0.86     88.26 o
   0   0   2    85641.31    71274.68   1331.33 o
   1   0   2    74375.30    77043.09   1025.41 o
   2   0   2    13679.21    12903.53    245.78 o
   3   0   2      138.28      108.07     42.18 o
   4   0   2      399.23      381.45     54.13 o
   5   0   2      398.00      300.30     58.76 o
   6   0   2    15860.13    16492.96    448.23 o
   7   0   2    22387.26    20406.09    503.57 o
   8   0   2     5494.88     5617.55    394.08 o
   9   0   2    13704.82    14246.08    656.81 o
  10   0   2    11819.73    11477.39    432.55 o
  11   0   2      128.17      -35.88    122.47 o
  12   0   2       96.19        9.72    136.29 o
   1   1   2      734.25      737.76     38.71 o
   2   1   2     4417.54     3754.44     64.70 o
   3   1   2    27610.04    27775.01    293.96 o
   4   1   2      406.97      544.48     39.55 o
   5   1   2    14328.86    14245.40    180.56 o
   6   1   2     7162.50     6872.70    129.31 o
   7   1   2     7030.24     6742.15    155.31 o
   8   1   2      977.25     1296.00    250.80 o
   9   1   2     1553.53     1441.98    294.46 o
  10   1   2     1253.98     1391.76    147.02 o
  11   1   2     1383.99     1121.43    135.19 o
  12   1   2      146.03      217.23    107.75 o
   0   2   2    11354.06    13568.98    165.10 o
   1   2   2      826.40     1246.16     34.33 o
   2   2   2    15120.51    15354.45    153.86 o
   3   2   2    77357.22    79353.73    656.90 o
   4   2   2    80352.84    79017.98    826.28 o
   5   2   2    50557.36    49065.96    435.57 o
   6   2   2    10261.05     9481.96    157.46 o
   7   2   2     1411.18     1405.35     93.07 o
   8   2   2      207.34      188.31     70.09 o
   9   2   2       47.25      -58.64     58.64 o
  10   2   2     1657.89     1616.44    126.69 o
  11   2   2     5363.24     6000.04    261.24 o
  12   2   2     4735.41     5225.77    267.48 o
   1   3   2    21790.07    22040.41    169.08 o
   2   3   2    36523.60    36024.69    263.41 o
   3   3   2    21247.58    21464.74    211.53 o
   4   3   2      661.56      910.99     55.96 o
   5   3   2     9031.46     9393.42    176.40 o
   6   3   2     8229.05     7567.25    169.36 o
   7   3   2     4295.74     4196.29    148.37 o
   8   3   2        0.48      -61.05     61.05 o
   9   3   2      308.89      203.77     75.91 o
  10   3   2     1446.56     1546.65    116.25 o
  11   3   2     2134.79     2370.23    157.99 o
  12   3   2        1.60      178.41    109.64 o
   0   4   2    96966.14    96587.86    948.37 o
   1   4   2    62480.68    62857.67    420.78 o
   2   4   2    16240.62    15983.57    146.10 o
   3   4   2     2702.99     2970.65     65.19 o
   4   4   2      775.43      847.90     46.56 o
   5   4   2      325.19      421.26     45.89 o
   6   4   2     7856.29     7947.92    151.77 o
   7   4   2    15394.19    15204.23    286.55 o
   8   4   2    14973.65    14470.20    261.42 o
   9   4   2    12614.97    12204.85    243.70 o
  10   4   2     2622.12     2528.31    148.30 o
  11   4   2       86.69       79.66     79.20 o
   1   5   2     5944.64     5944.55     90.27 o
   2   5   2    16483.14    16306.15    152.56 o
   3   5   2     9599.34     9643.70    118.97 o
   4   5   2      362.58      429.61     42.96 o
   5   5   2     2583.74     2523.65     86.38 o
   6   5   2     5434.89     5453.51    121.63 o
   7   5   2     3635.73     3782.36    134.16 o
   8   5   2      271.93      267.87     61.31 o
   9   5   2     1542.98     1510.81    108.87 o
  10   5   2     2469.84     2662.93    146.04 o
  11   5   2      930.22     1058.12    115.94 o
   0   6   2        6.95        8.31     49.37 o
   1   6   2      914.20      946.02     69.81 o
   2   6   2     7849.98     7671.93     96.67 o
   3   6   2    34390.48    33775.63    291.84 o
   4   6   2    34632.90    34543.11    295.75 o
   5   6   2    15153.26    15035.92    190.85 o
   6   6   2    10009.92     9768.16    154.83 o
   7   6   2      801.37      860.51     76.65 o
   8   6   2       27.48        7.28     47.14 o
   9   6   2      789.90      771.69     94.25 o
  10   6   2     1039.27     1080.18    109.33 o
  11   6   2     2413.52     2127.42    179.72 o
   1   7   2     6016.07     5992.61    155.31 o
   2   7   2     7631.75     7206.55    171.25 o
   3   7   2      664.80      624.33     71.10 o
   4   7   2       61.17       98.01     49.89 o
   5   7   2     2342.00     2518.53    143.75 o
   6   7   2     5724.58     5720.66    180.33 o
   7   7   2     1023.08      865.45     99.53 o
   8   7   2      759.08      760.60    116.00 o
   9   7   2       42.76       32.81     97.30 o
  10   7   2     1211.35     1498.68    178.11 o
   0   8   2    20814.12    20173.52    481.46 o
   1   8   2    13111.23    12663.34    242.59 o
   2   8   2     7756.16     7583.10    195.76 o
   3   8   2     1872.19     1643.59    106.64 o
   4   8   2       54.68      -23.53     51.35 o
   5   8   2      156.75      128.15     60.97 o
   6   8   2      970.53     1219.36    194.26 o
   7   8   2     5970.40     6154.96    245.85 o
   8   8   2    11828.96    12595.44    668.18 o
   9   8   2     4400.68     5101.48    299.00 o
  10   8   2     1582.66     1331.41    321.02 o
   1   9   2     1596.02     1549.02    105.01 o
   2   9   2     8108.01     8381.78    198.32 o
   3   9   2     1431.33     1461.68    185.81 o
   4   9   2      112.73       97.98     64.93 o
   5   9   2      548.51      465.37     87.92 o
   6   9   2     2994.01     2991.27    226.51 o
   7   9   2      934.95      940.93    127.92 o
   8   9   2        6.03      -10.28     89.33 o
   9   9   2       99.79      143.73    104.56 o
   0  10   2       72.57       -8.66     81.23 o
   1  10   2      618.89      571.41     81.69 o
   2  10   2     3859.88     3777.49    163.69 o
   3  10   2     8441.06     8664.87    214.72 o
   4  10   2    13983.76    14133.05    398.45 o
   5  10   2     5951.68     6108.64    255.68 o
   6  10   2     2083.98     2158.31    171.48 o
   7  10   2      978.30      909.35    195.61 o
   8  10   2       34.93      -60.49     92.90 o
   1  11   2      446.70      384.72     79.69 o
   2  11   2     1518.88     1656.27    123.90 o
   3  11   2      934.83     1111.55    108.42 o
   4  11   2      294.32      242.09     87.62 o
   5  11   2      388.37      373.49    140.58 o
   6  11   2     2828.84     2771.32    201.10 o
   7  11   2      770.34      976.70    207.50 o
   0  12   2     6490.70     7440.32    452.97 o
   1  12   2     5017.90     5135.83    208.79 o
   2  12   2     2318.56     2460.39    153.56 o
   3  12   2      222.96       81.19     85.77 o
   4  12   2       14.48      -10.14     98.51 o
   5  12   2      431.26      255.38    112.56 o
   1  13   2      164.28      121.91     93.84 o
   2  13   2      737.52      610.16    103.13 o
   3  13   2      732.26      727.23    165.96 o
   1   1   3     5189.67     5509.27     87.17 o
   2   1   3      393.47      626.37     37.50 o
   3   1   3      288.11      327.14     36.43 o
   4   1   3     1990.96     2166.06    103.25 o
   5   1   3     2063.41     2455.04     97.90 o
   6   1   3       33.84       -6.70     30.02 o
   7   1   3        9.83      -24.15     45.92 o
   8   1   3       72.61       28.12     69.38 o
   9   1   3      479.87      483.93     79.84 o
  10   1   3      104.13      139.98     82.00 o
  11   1   3        6.45      -26.50     82.07 o
  12   1   3        8.15      -10.42     97.15 o
   0   2   3     6888.33     8471.44    129.25 o
   1   2   3     6775.40     7493.48     81.59 o
   2   2   3    11302.24    12333.01    126.83 o
   3   2   3      290.19      298.31     33.78 o
   4   2   3       88.63       60.28     28.25 o
   5   2   3       41.39       21.72     29.89 o
   6   2   3     1560.87     1760.81     81.07 o
   7   2   3       30.80       36.57     39.91 o
   8   2   3      335.63      356.44     63.75 o
   9   2   3      259.32      222.55     71.30 o
  10   2   3      333.11      182.91     78.95 o
  11   2   3        1.35      -36.18     86.82 o
  12   2   3      126.22      227.51    110.41 o
   1   3   3        0.32        0.02     14.99 o
   2   3   3     8478.32     8894.84     95.23 o
   3   3   3        2.06        8.97     20.09 o
   4   3   3     1122.61     1097.41     54.95 o
   5   3   3       47.16       -0.55     29.77 o
   6   3   3       88.22       97.73     38.98 o
   7   3   3       20.53       76.96     42.45 o
   8   3   3        4.01       -9.08     61.39 o
   9   3   3        4.93       -1.82     56.31 o
  10   3   3      123.27       82.66     71.83 o
  11   3   3       13.41      175.47     84.08 o
  12   3   3        7.29       74.19    106.07 o
   0   4   3     1241.50     1633.13     78.44 o
   1   4   3      103.98      137.39     19.15 o
   2   4   3      982.22     1170.36     41.05 o
   3   4   3     2567.74     2755.24     62.07 o
   4   4   3     4043.19     4373.16     84.31 o
   5   4   3     1081.08     1123.97     65.56 o
   6   4   3      204.71      269.40     48.05 o
   7   4   3      156.92       34.85     47.05 o
   8   4   3     2081.50     2139.77    117.40 o
   9   4   3      479.34      302.11     80.20 o
  10   4   3        1.22      -48.85     66.20 o
  11   4   3       94.48       87.07     78.79 o
   1   5   3       95.91      138.93     28.45 o
   2   5   3     8338.22     8669.52    101.51 o
   3   5   3      189.62      234.57     27.99 o
   4   5   3      613.85      560.14     39.75 o
   5   5   3      188.09      114.51     33.83 o
   6   5   3     1322.40     1409.02     74.37 o
   7   5   3      842.87      725.75     70.35 o
   8   5   3       37.43       -8.54     50.78 o
   9   5   3       13.45       32.93     62.24 o
  10   5   3      740.09      843.09     99.74 o
  11   5   3        1.81       13.77     79.10 o
   0   6   3       14.90       48.19     48.59 o
   1   6   3        4.38       -9.63     20.71 o
   2   6   3      519.74      623.61     34.70 o
   3   6   3      421.77      374.27     34.14 o
   4   6   3      774.03      714.77     62.95 o
   5   6   3      576.51      584.06     50.17 o
   6   6   3      184.74       98.87     40.97 o
   7   6   3       84.25       57.76     44.49 o
   8   6   3     1685.37     1662.70    120.13 o
   9   6   3       83.17       96.48     67.14 o
  10   6   3       19.87       53.05     72.52 o
  11   6   3        1.56      143.95     87.74 o
   1   7   3      704.13      947.46     96.81 o
   2   7   3       52.57       86.13     43.15 o
   3   7   3       56.09       45.56     43.94 o
   4   7   3       41.72      102.92     48.10 o
   5   7   3      165.78       96.05     56.46 o
   6   7   3       74.20      -15.56     55.45 o
   7   7   3       66.21      -23.41     67.66 o
   8   7   3       43.22      131.32     85.73 o
   9   7   3       32.46        2.87     97.73 o
  10   7   3      101.20      154.34    115.29 o
   0   8   3      238.86      330.99    128.98 o
   1   8   3      764.17      894.38     97.14 o
   2   8   3        5.44       29.98     48.11 o
   3   8   3        0.46       67.60     49.82 o
   4   8   3      814.20      843.95     80.35 o
   5   8   3        2.39       38.98     56.17 o
   6   8   3        0.77      -66.51     73.50 o
   7   8   3       20.67      -46.07     76.25 o
   8   8   3       83.01       76.45     91.35 o
   9   8   3        1.07      102.17     96.09 o
  10   8   3        7.20      232.71    127.88 o
   1   9   3       65.88      135.86     57.11 o
   2   9   3     1036.98     1080.52     94.80 o
   3   9   3        1.27      -36.85     52.93 o
   4   9   3      174.64       76.08     68.85 o
   5   9   3       24.83      -26.64     62.98 o
   6   9   3       38.04      -33.30     78.89 o
   7   9   3      167.07      247.25     95.56 o
   8   9   3        0.59       25.92     93.45 o
   9   9   3       98.77       70.32    109.54 o
   0  10   3      505.27      697.44    119.46 o
   1  10   3       26.82      -24.27     56.34 o
   2  10   3      347.87      255.49     83.94 o
   3  10   3       91.96       23.78     70.08 o
   4  10   3       53.56       39.25     66.39 o
   5  10   3       35.02       32.38     85.04 o
   6  10   3       21.08       19.97     88.43 o
   7  10   3        9.93       25.43     91.80 o
   8  10   3       45.43       54.29     99.77 o
   1  11   3       24.27        7.80     64.08 o
   2  11   3       94.94       34.82     93.71 o
   3  11   3       23.18       71.65     70.66 o
   4  11   3       72.52       -1.99     92.72 o
   5  11   3      141.13      -15.50     85.88 o
   6  11   3        1.93      -84.20     90.43 o
   7  11   3       20.55        2.75    101.25 o
   0  12   3      349.13      363.24    131.82 o
   1  12   3        5.59       21.59     77.01 o
   2  12   3      146.14       55.11     78.62 o
   3  12   3       88.46       45.23     98.27 o
   4  12   3        0.86      -88.39     88.39 o
   5  12   3      137.24      148.72    105.93 o
   1  13   3      101.09       77.69     90.54 o
   2  13   3        1.80      148.74    104.78 o
   3  13   3       25.74        1.89    106.42 o
   0   0   4    71142.44    68778.71    982.59 o
   1   0   4    67836.93    69435.34    802.47 o
   2   0   4    21720.91    20685.13    302.30 o
   3   0   4       67.91       22.89     28.20 o
   4   0   4        7.97       75.20     32.75 o
   5   0   4     3547.57     3654.99    119.30 o
   6   0   4     8465.35     8298.67    248.83 o
   7   0   4    24773.34    24677.95    442.30 o
   8   0   4    25163.94    24279.53    590.62 o
   9   0   4    12306.91    12047.90    707.73 o
  10   0   4     7656.45     7666.24    360.05 o
  11   0   4     1887.21     1898.46    236.18 o
  12   0   4        0.36      -85.18    134.58 o
   1   1   4     4231.96     4056.54     69.67 o
   2   1   4    26109.63    25149.21    211.64 o
   3   1   4    17195.98    16735.92    177.53 o
   4   1   4      606.61      741.43     45.91 o
   5   1   4     1525.90     1434.21     66.59 o
   6   1   4     6730.32     6313.20    126.83 o
   7   1   4     3619.11     3406.67    135.41 o
   8   1   4        7.62      -16.53     53.37 o
   9   1   4     1643.06     1821.92    125.22 o
  10   1   4     2304.98     2213.82    253.30 o
  11   1   4     2492.65     2531.86    183.40 o
  12   1   4      431.65      331.99    111.52 o
   0   2   4    15064.25    16323.02    213.93 o
   1   2   4      128.73       59.50     19.79 o
   2   2   4     1950.68     2054.03     76.01 o
   3   2   4    54535.84    54365.50    415.91 o
   4   2   4    40980.65    38591.96    378.38 o
   5   2   4    29046.14    27123.77    284.58 o
   6   2   4    19341.12    19591.54    242.50 o
   7   2   4      893.11      895.02     69.08 o
   8   2   4       17.36       13.38     51.16 o
   9   2   4      496.11      568.88     85.07 o
  10   2   4     1369.90     1446.82    122.98 o
  11   2   4     3188.55     3167.33    206.36 o
  12   2   4     5113.02     5406.22    274.04 o
   1   3   4    11547.89    12082.26    112.45 o
   2   3   4     7265.36     6461.65     92.04 o
   3   3   4     6831.54     6215.50     89.75 o
   4   3   4       38.86       72.93     26.91 o
   5   3   4     8648.70     8268.34    141.33 o
   6   3   4     7251.44     6694.65    137.55 o
   7   3   4     3677.16     3601.96    125.63 o
   8   3   4      488.02      485.95     79.32 o
   9   3   4      152.87      133.88     63.22 o
  10   3   4      764.47      713.65     93.26 o
  11   3   4     1560.78     1830.20    144.33 o
  12   3   4      368.97      197.81    110.00 o
   0   4   4    77919.89    76891.59    828.09 o
   1   4   4    67583.55    68662.34    446.80 o
   2   4   4    28778.44    28070.89    219.49 o
   3   4   4     7735.48     7999.36    128.04 o
   4   4   4     1145.03     1431.63     56.92 o
   5   4   4       25.95       15.69     31.11 o
   6   4   4     5327.55     5013.60    123.75 o
   7   4   4    12527.19    12141.92    203.54 o
   8   4   4     8279.54     8432.72    193.55 o
   9   4   4     8104.06     8209.02    204.23 o
  10   4   4     4053.18     3959.49    175.25 o
  11   4   4      328.20      340.48     87.50 o
   1   5   4     3103.01     2971.05     65.78 o
   2   5   4     8431.57     8112.58    100.67 o
   3   5   4    10903.85    10592.47    135.89 o
   4   5   4     1949.85     1863.58     67.06 o
   5   5   4     1476.82     1561.96    100.50 o
   6   5   4     3947.35     4001.83    112.42 o
   7   5   4     1982.13     1915.83     99.38 o
   8   5   4       46.38       93.06     56.27 o
   9   5   4      625.77      521.71     82.83 o
  10   5   4     1732.18     1669.80    124.24 o
  11   5   4     1113.73     1195.29    165.09 o
   0   6   4       66.05       78.75     27.30 o
   1   6   4     3371.01     3450.26     63.98 o
   2   6   4    12563.55    12874.87    135.88 o
   3   6   4    20105.32    19532.77    187.05 o
   4   6   4    36089.33    35795.48    310.67 o
   5   6   4    19303.70    18436.13    208.54 o
   6   6   4     2778.94     2766.31     96.74 o
   7   6   4     1231.79     1024.42     77.03 o
   8   6   4      172.54       66.80     57.31 o
   9   6   4        2.66       69.11     66.74 o
  10   6   4      605.60      471.99     91.20 o
  11   6   4     1349.27     1315.97    125.84 o
   1   7   4     3694.58     3533.15    126.49 o
   2   7   4     7582.24     7357.46    162.80 o
   3   7   4     4536.39     4660.56    139.11 o
   4   7   4      754.81      652.99     68.31 o
   5   7   4     1328.23     1479.34    107.53 o
   6   7   4     4056.51     4035.54    200.19 o
   7   7   4      707.57      726.84    108.97 o
   8   7   4        0.86      -19.33     78.40 o
   9   7   4       73.87       77.11     98.52 o
  10   7   4     1230.20     1358.35    171.46 o
   0   8   4    26216.70    26144.36    489.55 o
   1   8   4    13800.00    13499.09    247.75 o
   2   8   4     6586.53     6653.96    167.69 o
   3   8   4     3045.13     2848.53    129.39 o
   4   8   4       33.85       28.70     51.43 o
   5   8   4       23.62      -70.95     70.95 o
   6   8   4     4904.10     4960.32    425.01 o
   7   8   4     6950.82     7138.12    253.00 o
   8   8   4     7154.91     8003.90    279.44 o
   9   8   4     6257.62     6739.23    431.05 o
   1   9   4     1453.30     1316.17     99.61 o
   2   9   4     4031.93     4114.13    161.44 o
   3   9   4     2419.05     2339.82    140.27 o
   4   9   4       85.31       36.91     61.64 o
   5   9   4     2312.16     2470.40    248.62 o
   6   9   4     2017.97     2050.11    224.12 o
   7   9   4      977.21      929.13    176.82 o
   8   9   4        8.03       46.61     98.08 o
   9   9   4      572.71      793.44    181.54 o
   0  10   4       95.10      102.16     92.17 o
   1  10   4       62.98      -22.83     55.71 o
   2  10   4     2178.79     2093.36    177.01 o
   3  10   4     7293.91     7323.55    238.65 o
   4  10   4    10638.31    11535.70    375.80 o
   5  10   4     6694.53     6747.36    394.97 o
   6  10   4     1518.90     1427.73    152.98 o
   7  10   4      185.20       98.63     97.46 o
   8  10   4       39.15      -94.88     94.88 o
   1  11   4      745.20      795.37     97.00 o
   2  11   4     2226.31     2563.88    148.27 o
   3  11   4     1304.50     1313.68    126.78 o
   4  11   4       28.16      -84.64     84.64 o
   5  11   4     1022.41      943.57    134.94 o
   6  11   4     2435.03     2535.42    403.28 o
   7  11   4      870.07      744.03    137.14 o
   0  12   4     8557.25     9013.90    483.19 o
   1  12   4     4898.70     5232.42    258.64 o
   2  12   4     1925.01     1920.52    215.08 o
   3  12   4      160.62      -25.15     97.36 o
   4  12   4      211.83      318.33    135.92 o
   5  12   4       81.97      -68.87     98.78 o
   1  13   4      353.71      530.51    119.78 o
   2  13   4     3263.14     3635.66    231.47 o
   3  13   4     1035.49      889.94    145.27 o
   1   1   5     7310.91     8724.32    102.06 o
   2   1   5     1414.78     1457.24     50.71 o
   3   1   5       31.79       42.34     23.71 o
   4   1   5      194.76      266.99     33.92 o
   5   1   5      255.01      315.59     39.50 o
   6   1   5      423.30      509.87     54.95 o
   7   1   5      465.18      463.43     72.46 o
   8   1   5       56.22       24.39     55.21 o
   9   1   5      664.90      608.13     86.84 o
  10   1   5      100.13       22.58     81.39 o
  11   1   5       80.97       35.33     88.61 o
  12   1   5       71.60       22.99     95.83 o
   0   2   5    32073.19    32371.77    372.48 o
   1   2   5      645.58      642.02     32.33 o
   2   2   5      228.58      251.11     39.47 o
   3   2   5      302.80      253.80     30.20 o
   4   2   5      760.45      908.26     66.83 o
   5   2   5      875.61      947.75     77.89 o
   6   2   5       16.08      -14.61     35.05 o
   7   2   5      127.08       34.12     42.78 o
   8   2   5       27.03       27.38     64.14 o
   9   2   5      404.45      339.18     84.99 o
  10   2   5      113.45      110.62     77.23 o
  11   2   5        1.05      105.71     97.71 o
  12   2   5       42.90      -34.58    100.99 o
   1   3   5      501.37      654.63     34.00 o
   2   3   5     2090.86     2200.81     58.36 o
   3   3   5      372.87      395.70     31.21 o
   4   3   5       40.53       82.80     28.62 o
   5   3   5      353.61      311.34     43.55 o
   6   3   5     1526.15     1759.65    110.94 o
   7   3   5       86.16       37.59     45.84 o
   8   3   5       12.02       54.32     55.04 o
   9   3   5       26.27       52.59     63.37 o
  10   3   5        0.45       -7.75     72.16 o
  11   3   5      136.80      103.07     86.31 o
   0   4   5      866.64     1096.83     56.91 o
   1   4   5      389.66      549.77     31.59 o
   2   4   5      274.50      278.68     26.99 o
   3   4   5      781.11      905.77     49.49 o
   4   4   5      222.72      157.31     42.53 o
   5   4   5        0.26      -27.87     27.87 o
   6   4   5        8.34      -38.82     38.82 o
   7   4   5      332.52      329.60     58.16 o
   8   4   5      445.79      380.01     68.72 o
   9   4   5      110.41        0.84     63.91 o
  10   4   5       63.36      126.87     72.17 o
  11   4   5       60.96      145.27     90.53 o
   1   5   5     1169.88     1347.61     46.41 o
   2   5   5     2342.97     2651.73     73.21 o
   3   5   5       27.86       31.34     23.83 o
   4   5   5      593.06      581.19     41.33 o
   5   5   5     2039.11     2230.52     79.65 o
   6   5   5       55.38       28.62     44.15 o
   7   5   5       36.72        6.19     47.37 o
   8   5   5      836.60      679.35     75.11 o
   9   5   5       32.57      -14.40     61.81 o
  10   5   5       15.82       49.50     71.43 o
  11   5   5       12.37      131.52     84.50 o
   0   6   5     2444.45     3086.25     90.07 o
   1   6   5      211.37      215.20     27.33 o
   2   6   5      884.42     1096.79     55.25 o
   3   6   5      459.44      549.36     40.59 o
   4   6   5        0.31       19.82     31.38 o
   5   6   5       47.11      127.29     39.01 o
   6   6   5      415.52      312.29     53.68 o
   7   6   5       15.98      -32.19     44.78 o
   8   6   5        3.22       29.05     54.79 o
   9   6   5       20.87      -33.67     65.95 o
  10   6   5        2.34       89.90     77.70 o
   1   7   5      425.78      397.56     55.90 o
   2   7   5       35.65      -36.29     39.34 o
   3   7   5      509.29      613.23     67.31 o
   4   7   5       34.20       18.00     47.02 o
   5   7   5      102.56      -45.00     62.41 o
   6   7   5      286.95      127.30     77.65 o
   7   7   5       27.47       73.05     78.61 o
   8   7   5       32.52       56.98     82.70 o
   9   7   5        0.11      -92.32     94.01 o
  10   7   5       85.15      112.45    119.69 o
   0   8   5      165.42      277.95     87.38 o
   1   8   5        1.92      -44.33     44.33 o
   2   8   5      190.16      144.67     79.21 o
   3   8   5       71.37      -30.22     56.99 o
   4   8   5        7.76       -0.91     56.22 o
   5   8   5      123.02       42.59     87.13 o
   6   8   5       53.77      -69.73     69.73 o
   7   8   5        0.67       28.97     82.40 o
   8   8   5       86.67       85.70     95.03 o
   9   8   5       68.34      201.49    107.30 o
   1   9   5      196.19      284.02     63.92 o
   2   9   5      128.95      147.04     61.06 o
   3   9   5      123.39      114.98     59.67 o
   4   9   5       60.03       66.90     73.40 o
   5   9   5        0.12        8.31     79.60 o
   6   9   5      136.56      157.85     91.74 o
   7   9   5      228.83      208.72    109.29 o
   8   9   5       16.19       31.86     96.36 o
   9   9   5        0.44      -79.59     96.35 o
   0  10   5       52.13      -43.87     79.03 o
   1  10   5        5.39      -57.34     57.34 o
   2  10   5       51.58      113.74     66.76 o
   3  10   5      416.96      375.23     87.26 o
   4  10   5       41.31      140.77     89.85 o
   5  10   5      241.21      353.84    105.00 o
   6  10   5       26.29      -42.04     90.13 o
   7  10   5       16.89       -7.03     94.63 o
   8  10   5       11.84       30.11    107.87 o
   1  11   5      175.39      194.57     74.61 o
   2  11   5       33.60        7.79     74.91 o
   3  11   5       32.02       38.14     79.36 o
   4  11   5        1.61       84.18     95.73 o
   5  11   5        1.96       43.18     96.16 o
   6  11   5       98.02      123.15    107.25 o
   0  12   5       81.08       81.80    113.67 o
   1  12   5      128.91      184.35     97.16 o
   2  12   5        0.06       63.36     91.96 o
   3  12   5      200.86      214.03    109.54 o
   4  12   5       49.86      170.56    103.83 o
   5  12   5        3.78      -96.14    101.89 o
   1  13   5       76.43       80.58    103.20 o
   2  13   5      103.07      252.81    110.01 o
   0   0   6    14703.00    13863.80    405.89 o
   1   0   6    56457.92    59044.00    825.71 o
   2   0   6    19420.02    20011.93    320.32 o
   3   0   6       20.97       35.53     43.03 o
   4   0   6      805.81      956.56     69.70 o
   5   0   6      431.79      448.58     56.91 o
   6   0   6     1932.76     1847.69    104.23 o
   7   0   6    15224.64    15125.98    328.76 o
   8   0   6    21885.20    21875.49    565.11 o
   9   0   6    10870.29    11161.80    409.62 o
  10   0   6     3555.34     3388.84    485.59 o
  11   0   6     1920.61     1740.52    229.49 o
  12   0   6       36.56     -145.98    154.98 o
   1   1   6    16602.38    17371.72    181.41 o
   2   1   6    10321.44    10310.70    141.21 o
   3   1   6     7253.99     6900.04    145.55 o
   4   1   6       97.37       73.78     31.54 o
   5   1   6     2594.75     2579.62     93.71 o
   6   1   6     5554.59     5327.48    140.49 o
   7   1   6     3800.86     3902.26    226.14 o
   8   1   6      521.19      552.81     78.23 o
   9   1   6       81.62       44.55     62.37 o
  10   1   6     1661.51     1495.38    145.01 o
  11   1   6     1401.48     1384.66    158.71 o
  12   1   6       40.71      117.00    105.40 o
   0   2   6    16101.44    17724.78    362.38 o
   1   2   6     4274.73     4571.11     81.23 o
   2   2   6     8034.59     7408.25    110.81 o
   3   2   6    46425.62    46094.09    373.86 o
   4   2   6    43201.95    41747.42    380.93 o
   5   2   6    25539.80    23497.88    263.54 o
   6   2   6    20067.34    19776.44    249.41 o
   7   2   6     2824.53     2878.06    112.24 o
   8   2   6       69.13       55.39     58.83 o
   9   2   6      610.27      417.17     82.12 o
  10   2   6     1803.52     1764.37    172.04 o
  11   2   6     2150.59     1781.47    165.29 o
  12   2   6     4337.92     4638.23    263.74 o
   1   3   6     3417.45     3230.05     67.14 o
   2   3   6    13553.27    12932.96    155.29 o
   3   3   6     2339.23     1907.66     66.69 o
   4   3   6       12.54        7.88     27.21 o
   5   3   6     2736.08     2644.58    126.43 o
   6   3   6     8660.71     8702.17    194.70 o
   7   3   6     2542.38     2667.22    111.70 o
   8   3   6      662.99      491.49     72.27 o
   9   3   6        6.81      -16.81     58.15 o
  10   3   6     1463.95     1681.55    133.19 o
  11   3   6      848.19      692.51    111.78 o
   0   4   6    68316.80    67814.71    639.77 o
   1   4   6    36433.39    35430.93    265.78 o
   2   4   6    16983.01    17082.59    160.14 o
   3   4   6     3882.29     4089.30    100.62 o
   4   4   6        6.47       21.10     25.23 o
   5   4   6      975.26     1105.95     57.01 o
   6   4   6     5001.00     4897.39    128.08 o
   7   4   6     8566.46     8698.17    175.77 o
   8   4   6    11105.49    11161.27    223.65 o
   9   4   6     7382.55     7520.01    196.05 o
  10   4   6     3588.74     4024.97    190.76 o
  11   4   6      404.97      327.57    101.60 o
   1   5   6     2279.46     2083.54     58.79 o
   2   5   6    11028.49    10843.30    125.37 o
   3   5   6     9087.85     8922.81    158.57 o
   4   5   6      491.37      495.03     44.87 o
   5   5   6     2564.13     2490.96     93.42 o
   6   5   6     5817.24     5645.94    139.67 o
   7   5   6     2450.04     2641.38    116.60 o
   8   5   6       48.54       33.94     57.67 o
   9   5   6      799.91      754.60     92.10 o
  10   5   6     2223.45     2435.50    167.99 o
  11   5   6      996.23     1239.04    153.03 o
   0   6   6      100.62       69.32     40.73 o
   1   6   6      837.99      907.93     49.57 o
   2   6   6    12039.98    11894.70    137.72 o
   3   6   6    26857.85    25767.83    232.36 o
   4   6   6    34551.52    33091.86    285.96 o
   5   6   6    20029.77    19837.50    240.92 o
   6   6   6     3141.57     3409.52    118.22 o
   7   6   6      900.26      921.92     74.10 o
   8   6   6      308.56      160.11     88.02 o
   9   6   6       11.11      -45.62     65.23 o
  10   6   6      481.29      433.75     93.52 o
   1   7   6     3062.18     2803.56    117.66 o
   2   7   6     7375.93     7341.63    165.68 o
   3   7   6     6788.80     6883.75    164.39 o
   4   7   6      153.60      198.73     64.59 o
   5   7   6     3512.01     3893.46    214.74 o
   6   7   6     5125.95     4935.53    221.67 o
   7   7   6     2543.75     2762.41    269.10 o
   8   7   6      101.33       96.98     88.22 o
   9   7   6      429.59      238.47    188.01 o
  10   7   6     1172.68     1517.38    183.97 o
   0   8   6    29693.87    29484.23    626.85 o
   1   8   6    14149.62    14547.93    248.70 o
   2   8   6     4343.25     4663.64    158.53 o
   3   8   6      785.81      821.43     93.80 o
   4   8   6      430.47      294.19     78.63 o
   5   8   6        5.00        6.42     69.96 o
   6   8   6     3937.01     3590.57    205.17 o
   7   8   6     5517.64     6080.41    247.07 o
   8   8   6     5249.90     5068.97    406.13 o
   9   8   6     6099.98     6784.63    428.97 o
   1   9   6      601.73      497.89     75.77 o
   2   9   6     5785.67     5812.51    175.67 o
   3   9   6     2140.95     2140.34    141.35 o
   4   9   6       23.60      -55.02     71.20 o
   5   9   6     1195.70     1445.10    139.19 o
   6   9   6     2058.07     1834.57    158.44 o
   7   9   6     1173.47     1043.28    138.83 o
   8   9   6      112.99      141.53    104.18 o
   0  10   6      120.64       73.65     92.23 o
   1  10   6      728.69      607.10    120.50 o
   2  10   6     2919.61     2838.99    165.21 o
   3  10   6     5213.05     5587.05    223.14 o
   4  10   6    10631.27    11145.65    407.07 o
   5  10   6     6549.02     6529.82    324.88 o
   6  10   6     1817.07     1512.18    159.58 o
   7  10   6      491.86      575.20    148.79 o
   1  11   6      782.80     1080.17    121.86 o
   2  11   6     1921.29     2153.41    157.31 o
   3  11   6      778.25      646.36    112.60 o
   4  11   6       17.96       -7.67     89.77 o
   5  11   6      645.44      610.64    123.15 o
   6  11   6      987.58     1015.59    142.67 o
   0  12   6     5406.21     5268.24    301.45 o
   1  12   6     5053.45     5174.09    286.86 o
   2  12   6     1626.53     1298.86    139.39 o
   3  12   6      137.96        9.44     99.25 o
   4  12   6       28.64      -63.95    100.82 o
   5  12   6        2.76      -83.17    101.67 o
   1  13   6     1245.40     1367.22    150.96 o
   2  13   6     1287.57     1383.64    152.89 o
   1   1   7    14246.90    15021.77    171.97 o
   2   1   7        4.60       15.95     24.71 o
   3   1   7       11.31       30.92     28.60 o
   4   1   7       27.45       -1.47     29.46 o
   5   1   7      446.32      415.41     48.74 o
   6   1   7       28.21      -15.77     39.46 o
   7   1   7      244.01      140.89     56.60 o
   8   1   7       19.62       24.65     57.01 o
   9   1   7      171.98      203.79     81.38 o
  10   1   7        1.62        9.32     81.20 o
  11   1   7        1.15       -5.59     90.65 o
  12   1   7       73.67       19.49    108.13 o
   0   2   7     1630.03     2053.67     89.06 o
   1   2   7     3200.85     3691.46     71.19 o
   2   2   7     4910.32     5217.96    131.42 o
   3   2   7       64.82      121.33     29.31 o
   4   2   7      234.75      144.17     34.35 o
   5   2   7     2169.42     2191.68     87.79 o
   6   2   7      102.03       84.34     41.83 o
   7   2   7      353.80      255.84     57.80 o
   8   2   7      714.45      696.59     82.81 o
   9   2   7     1200.64     1258.05    126.44 o
  10   2   7        4.52        7.48     78.54 o
  11   2   7        1.48      131.36    102.98 o
   1   3   7      557.12      535.17     37.77 o
   2   3   7      756.66      815.33     43.50 o
   3   3   7      118.29      103.67     29.44 o
   4   3   7       48.07       37.42     29.01 o
   5   3   7      128.69      169.51     40.34 o
   6   3   7       61.32       36.21     42.15 o
   7   3   7       56.87       36.74     47.73 o
   8   3   7        6.76       50.17     57.15 o
   9   3   7      284.12      183.16     76.48 o
  10   3   7      137.00       10.35     77.90 o
  11   3   7        0.08      -49.55     90.40 o
   0   4   7    10538.15    11011.52    173.17 o
   1   4   7      105.71       68.24     23.46 o
   2   4   7     1566.64     1726.72     55.22 o
   3   4   7     3525.74     3736.15     75.28 o
   4   4   7      437.26      338.72     37.31 o
   5   4   7       12.76      -28.27     32.82 o
   6   4   7      392.71      306.37     53.75 o
   7   4   7      169.68      123.24     53.27 o
   8   4   7      463.30      305.73     71.76 o
   9   4   7       16.52      -25.12     63.54 o
  10   4   7        5.57      -68.65     68.65 o
  11   4   7        2.54       38.01    103.68 o
   1   5   7      200.65      262.26     30.05 o
   2   5   7     2491.18     2321.90     66.36 o
   3   5   7     2951.43     3065.33     75.72 o
   4   5   7      143.53      133.34     35.67 o
   5   5   7      233.30      172.58     41.88 o
   6   5   7      177.53      116.56     57.85 o
   7   5   7       13.85      -48.62     48.62 o
   8   5   7      367.47      308.71     64.99 o
   9   5   7      243.38      339.40     76.33 o
  10   5   7       16.51      -31.50     73.23 o
  11   5   7      146.93      240.98     94.30 o
   0   6   7      165.47      141.62     39.17 o
   1   6   7       50.72       82.82     27.33 o
   2   6   7      338.89      404.75     48.04 o
   3   6   7     2850.43     2949.87     94.90 o
   4   6   7      384.48      306.64     47.24 o
   5   6   7       34.30       23.39     40.99 o
   6   6   7      150.38      174.65     51.41 o
   7   6   7      685.71      601.88     67.09 o
   8   6   7       32.01       49.03     58.55 o
   9   6   7       45.60      -65.76     65.76 o
  10   6   7      208.29       48.11     80.07 o
   1   7   7        0.91      -37.98     37.98 o
   2   7   7      207.12      232.80     53.32 o
   3   7   7       99.75      192.79     62.54 o
   4   7   7        0.11       11.49     55.48 o
   5   7   7      989.31     1070.28    158.50 o
   6   7   7     1549.81     1405.42    143.72 o
   7   7   7      307.68      198.24    131.31 o
   8   7   7      195.98      130.90     90.04 o
   9   7   7       15.94      -24.62    100.05 o
  10   7   7       22.69       -0.85    115.39 o
   0   8   7      243.01      345.66     95.47 o
   1   8   7       59.15       26.74     52.06 o
   2   8   7       28.31      -12.71     62.38 o
   3   8   7      117.49      161.04     69.68 o
   4   8   7      158.64       43.22     65.70 o
   5   8   7       23.20       94.60     77.56 o
   6   8   7       15.37       -4.04     78.40 o
   7   8   7        4.19       12.44     83.11 o
   8   8   7        8.14       13.72     86.15 o
   9   8   7       57.62        0.60    107.44 o
   1   9   7      373.24      397.22     70.49 o
   2   9   7      157.49      115.13     70.39 o
   3   9   7       64.46       81.47     70.36 o
   4   9   7       40.79      -74.43     74.43 o
   5   9   7       81.74       27.15     82.86 o
   6   9   7        8.90       66.56     87.14 o
   7   9   7       45.20      147.40     97.29 o
   8   9   7        6.91       51.65    100.92 o
   0  10   7      347.33      456.55    114.48 o
   1  10   7        0.22      -59.68     67.13 o
   2  10   7       37.41       54.49     78.24 o
   3  10   7      152.93      103.46     81.34 o
   4  10   7       32.50       26.57    120.79 o
   5  10   7      576.08      556.93    118.46 o
   6  10   7       13.52      -41.71     90.87 o
   7  10   7       78.04       80.87    104.87 o
   1  11   7      459.18      400.40    130.07 o
   2  11   7      113.38      205.15     90.08 o
   3  11   7      182.63       69.96     88.53 o
   4  11   7       57.78      116.85     99.25 o
   5  11   7       13.33      -18.82     95.38 o
   6  11   7        6.10      109.31    104.91 o
   0  12   7      109.96      269.08    175.48 o
   1  12   7       64.52       38.31     91.03 o
   2  12   7       77.14       85.91     94.09 o
   3  12   7      254.57      130.61    134.00 o
   4  12   7       78.55      -98.77     98.77 o
   1  13   7        0.08       49.03    122.71 o
   0   0   8    98684.53    96413.43   1964.52 o
   1   0   8   113195.48   114208.47   1345.02 o
   2   0   8    44069.48    44589.28    618.42 o
   3   0   8    12043.41    12100.10    197.92 o
   4   0   8     3061.39     3472.25    111.14 o
   5   0   8       57.23       59.55     41.86 o
   6   0   8     3315.53     3300.84    135.51 o
   7   0   8    11784.62    11395.90    380.94 o
   8   0   8    12753.87    11967.82    414.32 o
   9   0   8     9885.09     9509.08    392.38 o
  10   0   8      873.04      936.35    178.02 o
  11   0   8       16.79      137.67    138.27 o
   1   1   8    40200.84    42990.08    381.13 o
   2   1   8    11307.51    10229.84    193.84 o
   3   1   8     8300.58     8173.66    138.36 o
   4   1   8      758.20      684.33     53.99 o
   5   1   8     5717.59     5690.87    171.33 o
   6   1   8     4020.40     3550.01    121.64 o
   7   1   8     2125.26     1974.93    142.42 o
   8   1   8      519.43      495.14     90.84 o
   9   1   8      761.47      571.85    170.00 o
  10   1   8     2820.18     2738.03    267.58 o
  11   1   8     1260.93     1119.96    143.46 o
   0   2   8     2341.86     2136.18     94.78 o
   1   2   8      718.06      777.70     44.81 o
   2   2   8    15261.15    15758.70    176.47 o
   3   2   8    39658.91    38797.16    350.27 o
   4   2   8    45517.06    44164.19    407.12 o
   5   2   8    29125.77    28393.59    307.92 o
   6   2   8    10843.32    10765.17    208.72 o
   7   2   8      332.83      401.20     94.39 o
   8   2   8      351.32      239.81     68.80 o
   9   2   8       16.79      -71.84     71.84 o
  10   2   8     1537.18     1351.05    142.23 o
  11   2   8     4222.08     4101.63    408.82 o
   1   3   8    17501.23    17273.13    175.94 o
   2   3   8    23340.53    23259.21    219.26 o
   3   3   8     4573.11     4372.21    119.35 o
   4   3   8     1463.72     1466.96     68.24 o
   5   3   8     2174.74     2196.24     92.74 o
   6   3   8     7924.05     8303.34    163.04 o
   7   3   8     3113.90     3326.35    126.47 o
   8   3   8      370.85      308.37     88.40 o
   9   3   8     2768.14     2822.85    161.40 o
  10   3   8     3566.02     3669.72    229.44 o
  11   3   8      631.79      666.60    129.27 o
   0   4   8    60374.34    58505.21    697.46 o
   1   4   8    26338.77    25103.99    214.34 o
   2   4   8     3863.79     3889.74     85.58 o
   3   4   8        1.95       -9.92     27.22 o
   4   4   8       35.71       81.35     35.22 o
   5   4   8     1381.57     1584.71     99.02 o
   6   4   8     2621.35     2708.08    109.73 o
   7   4   8    15087.34    15152.03    316.81 o
   8   4   8    22971.75    22800.63    339.97 o
   9   4   8    10578.63    10782.95    237.45 o
  10   4   8     3872.63     4425.60    202.81 o
  11   4   8      540.38      742.65    133.26 o
   1   5   8     6496.71     6400.19     98.39 o
   2   5   8     7174.48     7236.78    106.16 o
   3   5   8     1427.14     1155.54     59.91 o
   4   5   8       48.56      -20.33     32.79 o
   5   5   8     1069.85     1089.47     66.91 o
   6   5   8     5629.06     5938.29    147.15 o
   7   5   8     6409.81     6293.95    159.48 o
   8   5   8       41.03       26.30     57.17 o
   9   5   8     2237.81     2376.46    177.03 o
  10   5   8     1423.51     1175.25    114.67 o
   0   6   8      410.46      304.18     48.46 o
   1   6   8        3.65        3.24     26.40 o
   2   6   8    11496.68    11541.71    142.16 o
   3   6   8    17713.10    17451.56    201.84 o
   4   6   8     9100.15     9021.67    147.38 o
   5   6   8    12710.54    12659.86    193.02 o
   6   6   8     8002.69     8270.62    164.17 o
   7   6   8     1196.89     1234.92     94.84 o
   8   6   8        2.01      -50.06     56.83 o
   9   6   8       43.73       55.08     72.99 o
  10   6   8     1588.78     1468.08    124.28 o
   1   7   8     2492.38     2374.75    110.17 o
   2   7   8     3326.07     3274.39    191.37 o
   3   7   8     1238.53     1345.99    106.58 o
   4   7   8       43.54       63.97     61.04 o
   5   7   8       28.79      149.82     79.16 o
   6   7   8     2524.89     2424.82    163.41 o
   7   7   8     6268.66     6072.18    484.02 o
   8   7   8        0.45       38.71     90.24 o
   9   7   8      912.21      893.76    153.51 o
  10   7   8      230.06      235.56    123.82 o
   0   8   8    31362.33    31668.56    732.68 o
   1   8   8    18902.71    18626.19    290.09 o
   2   8   8     3121.42     3084.56    157.36 o
   3   8   8      659.01      473.46     84.31 o
   4   8   8     1102.56      990.68    105.39 o
   5   8   8      330.36      374.14     92.34 o
   6   8   8      764.66      509.99    128.05 o
   7   8   8     3857.89     3831.65    274.39 o
   8   8   8     5795.28     6479.01    319.98 o
   9   8   8     3312.18     2710.14    227.26 o
   1   9   8     2618.85     2587.32    152.90 o
   2   9   8     7608.34     7370.94    220.78 o
   3   9   8     2087.10     2278.25    196.24 o
   4   9   8      460.65      461.65     97.73 o
   5   9   8       64.98      183.02     89.95 o
   6   9   8     1260.82     1362.99    306.54 o
   7   9   8     1278.94     1441.18    169.79 o
   8   9   8       47.51      -95.93     95.93 o
   0  10   8     1108.10     1059.91    191.84 o
   1  10   8      308.96      208.87    116.09 o
   2  10   8     3661.53     4043.16    196.59 o
   3  10   8     5651.60     6173.03    229.74 o
   4  10   8     9678.09     9977.11    300.84 o
   5  10   8     6684.65     6664.97    272.83 o
   6  10   8     2478.98     2672.77    199.48 o
   7  10   8       87.45      170.01    132.30 o
   1  11   8     1601.27     1278.01    218.53 o
   2  11   8     3701.57     3888.50    292.02 o
   3  11   8      539.37      659.64    127.66 o
   4  11   8       32.65      115.73     99.83 o
   5  11   8      430.16      313.71    115.31 o
   6  11   8     1798.31     1990.27    186.17 o
   0  12   8     5885.96     5830.71    423.38 o
   1  12   8     3583.11     3521.58    265.02 o
   2  12   8     1341.20     1122.01    138.21 o
   3  12   8      523.16      317.09    114.89 o
   4  12   8        0.01       64.66    109.82 o
   1   1   9        0.88       49.06     28.24 o
   2   1   9      706.12      808.23     53.46 o
   3   1   9      267.69      269.11     40.19 o
   4   1   9       45.37       58.39     33.98 o
   5   1   9        0.09        9.68     37.65 o
   6   1   9      155.19       87.48     46.37 o
   7   1   9      395.20      356.63     81.53 o
   8   1   9       85.88      -57.89     66.74 o
   9   1   9      750.33     1073.50    132.01 o
  10   1   9      443.20      443.50    105.38 o
  11   1   9       42.46      173.01    104.11 o
   0   2   9     1054.11     1252.02    131.87 o
   1   2   9        0.03       17.35     26.62 o
   2   2   9     2436.18     2687.19     86.46 o
   3   2   9     2599.16     2505.14     91.94 o
   4   2   9      610.71      611.81     56.89 o
   5   2   9       15.67      -32.23     38.91 o
   6   2   9       71.57       27.85     48.23 o
   7   2   9      714.13      607.60     72.01 o
   8   2   9     1484.57     1395.79    135.49 o
   9   2   9      118.66       49.87     79.78 o
  10   2   9       22.08      -61.38     83.04 o
  11   2   9       61.56       71.27    100.65 o
   1   3   9     7383.36     7676.95    113.63 o
   2   3   9        6.53        1.65     25.72 o
   3   3   9     1758.93     1954.75     74.91 o
   4   3   9       58.64       39.97     34.06 o
   5   3   9     1273.34     1320.51     76.84 o
   6   3   9     1699.47     1658.53    129.52 o
   7   3   9       38.70      -23.31     47.61 o
   8   3   9       64.65      102.71     65.30 o
   9   3   9       92.60       85.84     86.45 o
  10   3   9       90.10      144.73     98.98 o
  11   3   9       17.88      -61.57    101.70 o
   0   4   9      354.15      402.34     48.79 o
   1   4   9       20.14        4.69     23.02 o
   2   4   9      586.99      663.59     53.66 o
   3   4   9       16.87       34.92     29.27 o
   4   4   9       48.13       40.40     34.74 o
   5   4   9        0.16      -26.50     37.96 o
   6   4   9     1314.74     1147.95     80.79 o
   7   4   9       34.92       71.57     55.23 o
   8   4   9     1809.69     1511.40    107.74 o
   9   4   9       25.25       47.56     76.12 o
  10   4   9      413.89      360.87    135.28 o
  11   4   9        1.84       11.40    106.87 o
   1   5   9     1404.66     1503.77     69.45 o
   2   5   9      603.57      571.63     46.37 o
   3   5   9      127.56       78.54     33.25 o
   4   5   9        9.91      -32.22     34.41 o
   5   5   9      120.90       41.16     41.28 o
   6   5   9       97.24       52.35     50.04 o
   7   5   9      247.66      226.35     62.15 o
   8   5   9       66.27       34.25     66.69 o
   9   5   9       88.80      107.59     73.44 o
  10   5   9       88.30       -3.80     85.24 o
   0   6   9     2025.97     2147.34    101.00 o
   1   6   9      926.00      879.58     49.45 o
   2   6   9       90.77       15.33     33.92 o
   3   6   9        5.47      -27.57     34.58 o
   4   6   9       71.31       30.79     40.50 o
   5   6   9       85.22      158.56     48.22 o
   6   6   9      125.53       87.40     66.36 o
   7   6   9       10.50      -44.34     61.02 o
   8   6   9       14.48       64.67     62.69 o
   9   6   9      268.96      198.16     78.46 o
  10   6   9       76.93       67.83     83.97 o
   1   7   9      166.83      173.55     59.87 o
   2   7   9       54.64      -23.94     58.42 o
   3   7   9      176.57      208.61     79.51 o
   4   7   9      915.76      808.66     95.58 o
   5   7   9       80.29        9.91     70.81 o
   6   7   9      360.21      418.78    123.14 o
   7   7   9       16.34      -21.26     83.41 o
   8   7   9        8.86       -7.81     86.62 o
   9   7   9        0.09       60.19    111.88 o
   0   8   9      264.32      188.76     86.53 o
   1   8   9      422.46      397.32     79.23 o
   2   8   9       42.80       18.85     62.06 o
   3   8   9      459.10      445.84     85.29 o
   4   8   9      297.51      304.94     80.19 o
   5   8   9       57.36       82.56    108.25 o
   6   8   9        5.11       37.18     81.24 o
   7   8   9        0.50       61.63     92.28 o
   8   8   9      178.57      149.58     98.36 o
   9   8   9        0.25      183.41    129.08 o
   1   9   9       14.10      -18.00     70.14 o
   2   9   9      531.66      558.94     96.72 o
   3   9   9      135.57       26.22     72.19 o
   4   9   9       27.63      -25.36     80.21 o
   5   9   9       14.79      113.47     87.26 o
   6   9   9       41.93      -38.89     89.17 o
   7   9   9       11.79       48.06     96.18 o
   8   9   9      138.01       81.08    105.79 o
   0  10   9       41.61       99.86    284.86 o
   1  10   9       44.09      -23.97     84.74 o
   2  10   9        7.94      -30.43     73.52 o
   3  10   9      108.73      -43.24     78.86 o
   4  10   9       41.25       -8.53     91.82 o
   5  10   9       28.92      115.24     96.84 o
   6  10   9      142.57      325.01    113.19 o
   7  10   9       61.71      -12.32    102.20 o
   1  11   9      251.08      243.53    112.46 o
   2  11   9       38.17       47.56     88.48 o
   3  11   9       20.77      -70.37     84.22 o
   4  11   9       99.63       17.26    134.21 o
   5  11   9       88.82      230.36    114.11 o
   0  12   9        5.07      203.42    329.14 o
   1  12   9        8.03        8.20    112.46 o
   2  12   9       13.82      126.01    120.27 o
   3  12   9       24.62       38.79    103.15 o
   4  12   9        2.41      -67.29    121.81 o
   0   0  10   106054.52   112380.51   2305.47 o
   1   0  10    31540.80    28931.80    449.87 o
   2   0  10     9635.46     9898.62    248.93 o
   3   0  10     6124.08     6710.78    148.66 o
   4   0  10     4899.55     5140.46    137.06 o
   5   0  10      558.33      280.84     80.43 o
   6   0  10     8422.81     9187.24    278.60 o
   7   0  10    11781.06    12721.10    417.94 o
   8   0  10    21941.20    21846.72    590.69 o
   9   0  10    12653.28    12446.12    457.13 o
  10   0  10     1031.52     1074.24    198.00 o
  11   0  10      213.42       40.23    140.30 o
   1   1  10    11211.17    10253.91    164.86 o
   2   1  10    26299.56    27921.65    309.35 o
   3   1  10     3445.88     3410.78    105.28 o
   4   1  10      469.89      611.07     55.40 o
   5   1  10     6895.35     6967.07    158.31 o
   6   1  10    14890.85    15508.50    281.31 o
   7   1  10     3640.29     3930.07    189.00 o
   8   1  10      176.49      213.17     79.38 o
   9   1  10      156.48       -8.43     78.57 o
  10   1  10     3265.89     3329.34    207.88 o
  11   1  10     1005.98      889.74    141.83 o
   0   2  10     3679.29     4238.25    141.24 o
   1   2  10     4510.94     4461.95     97.83 o
   2   2  10    17766.44    17811.85    220.54 o
   3   2  10    27756.42    26762.36    311.58 o
   4   2  10    58849.70    59289.16    572.05 o
   5   2  10    27277.94    26946.80    333.78 o
   6   2  10     4951.57     4817.24    141.34 o
   7   2  10      876.92      938.02     96.82 o
   8   2  10        5.63      -65.88     65.88 o
   9   2  10      108.57       99.65     84.60 o
  10   2  10      963.82     1048.95    178.74 o
  11   2  10     3058.05     3384.91    419.47 o
   1   3  10     2620.17     2437.27     74.89 o
   2   3  10    18183.12    18629.26    199.87 o
   3   3  10     7796.83     7642.34    165.62 o
   4   3  10     1387.67     1398.84     75.38 o
   5   3  10     1740.93     1693.71     87.46 o
   6   3  10     6463.20     6856.92    183.24 o
   7   3  10     1482.45     1559.73    103.33 o
   8   3  10      350.17      407.90     91.54 o
   9   3  10      713.44     1192.39    134.43 o
  10   3  10     2331.55     2206.90    173.51 o
  11   3  10      374.09      359.04    120.95 o
   0   4  10    42120.59    41054.27    451.82 o
   1   4  10    30295.03    30407.97    255.15 o
   2   4  10    13613.30    14180.62    173.43 o
   3   4  10       90.46       90.89     34.01 o
   4   4  10     1127.20     1177.30     68.79 o
   5   4  10      748.74      701.90     65.99 o
   6   4  10     3317.29     3327.90    126.60 o
   7   4  10     8172.12     8276.60    243.90 o
   8   4  10    10993.85    10914.86    233.31 o
   9   4  10     5613.06     6199.23    257.50 o
  10   4  10     3026.31     3096.50    202.46 o
   1   5  10     4018.79     4051.23    115.49 o
   2   5  10    13713.66    13100.96    169.63 o
   3   5  10     9586.71     9540.14    147.95 o
   4   5  10       21.06       65.71     38.74 o
   5   5  10     3761.95     3641.89    115.23 o
   6   5  10     4343.72     4606.79    143.35 o
   7   5  10     1249.17     1111.27    100.10 o
   8   5  10       10.79      -56.77     56.77 o
   9   5  10      442.38      307.55     95.02 o
  10   5  10     1339.69     1565.26    163.40 o
   0   6  10      225.35      250.27     53.72 o
   1   6  10      134.19      151.86     37.89 o
   2   6  10     2658.01     2539.93     89.47 o
   3   6  10    20976.27    21442.57    240.11 o
   4   6  10    25124.86    23932.83    264.36 o
   5   6  10    16546.27    16985.01    235.02 o
   6   6  10     3872.02     4319.90    183.61 o
   7   6  10      414.92      388.95     68.69 o
   8   6  10       35.85        8.62     58.86 o
   9   6  10        1.34       10.32     75.00 o
  10   6  10      704.92      645.86    117.45 o
   1   7  10     1347.57     1148.78     99.65 o
   2   7  10     4619.31     4573.64    177.56 o
   3   7  10     6743.03     6613.01    198.71 o
   4   7  10      215.64      258.01     94.93 o
   5   7  10     5047.59     4986.06    241.59 o
   6   7  10     4208.83     4079.77    269.44 o
   7   7  10     3655.23     3856.64    232.21 o
   8   7  10      105.92       76.19     94.85 o
   9   7  10      322.10      432.61    149.90 o
   0   8  10     9364.75     9692.03   1033.18 o
   1   8  10    16036.21    16304.99    310.86 o
   2   8  10     5054.62     5288.21    199.12 o
   3   8  10      322.80      295.32     78.35 o
   4   8  10       20.53       16.60     71.73 o
   5   8  10      194.71      269.47     95.81 o
   6   8  10     2105.59     2062.71    194.94 o
   7   8  10     5288.94     5484.11    264.25 o
   8   8  10     3994.76     4771.03    260.71 o
   1   9  10      936.40      897.18    125.76 o
   2   9  10      959.45     1159.79    117.62 o
   3   9  10     2496.17     2520.09    158.79 o
   4   9  10      191.18       98.09     84.22 o
   5   9  10     1441.61     1160.56    139.08 o
   6   9  10      818.20      929.39    138.44 o
   7   9  10      694.14      676.65    130.80 o
   8   9  10      155.80      152.08    115.92 o
   0  10  10     2014.55     1818.79    239.14 o
   1  10  10      481.69      505.14    117.04 o
   2  10  10     1545.86     1410.02    155.90 o
   3  10  10     6622.91     6543.23    239.33 o
   4  10  10     4973.89     5279.68    321.26 o
   5  10  10     5041.79     4926.47    346.28 o
   6  10  10     2605.70     2082.26    183.43 o
   7  10  10      140.21       59.32    119.39 o
   1  11  10      993.72     1013.48    148.65 o
   2  11  10      624.19      838.43    141.88 o
   3  11  10      770.66      745.62    122.24 o
   4  11  10        2.28      -26.84     95.88 o
   5  11  10      564.42      246.57    115.37 o
   0  12  10     3450.30     4253.69    378.23 o
   1  12  10     4332.49     4303.48    267.03 o
   2  12  10     1837.65     2176.47    204.61 o
   3  12  10      293.58      213.67    145.78 o
   1   1  11        7.97      -19.69     33.28 o
   2   1  11      851.60      919.67     62.19 o
   3   1  11     1402.79     1700.14     81.18 o
   4   1  11     1062.87     1085.40     83.94 o
   5   1  11      415.71      281.58     64.80 o
   6   1  11     2251.15     2230.45    127.74 o
   7   1  11      462.38      401.83    101.94 o
   8   1  11       68.84       44.39    112.88 o
   9   1  11      187.51       11.90     83.45 o
  10   1  11       72.60       69.13     94.23 o
  11   1  11       70.56      121.43    110.35 o
   0   2  11     7224.08     6953.20    172.89 o
   1   2  11      544.44      436.35     43.85 o
   2   2  11      128.13      114.70     38.11 o
   3   2  11        0.49      -35.23     36.85 o
   4   2  11      252.06      200.51     74.56 o
   5   2  11       98.93       88.41     69.64 o
   6   2  11      165.81       55.75     62.99 o
   7   2  11       89.52       -8.64     60.54 o
   8   2  11      272.74      175.11    124.41 o
   9   2  11       69.76      133.69     87.06 o
  10   2  11       87.47      -89.64     89.64 o
  11   2  11       21.73      -35.45    112.27 o
   1   3  11     2234.92     2448.41     87.27 o
   2   3  11     2046.17     2086.90     75.67 o
   3   3  11       74.83      132.43     38.79 o
   4   3  11      374.93      318.18     66.13 o
   5   3  11     1112.62     1249.47     85.70 o
   6   3  11       42.80       65.53     67.35 o
   7   3  11     1037.54     1300.13    142.16 o
   8   3  11      470.94      496.90    112.91 o
   9   3  11      972.17      628.43    150.72 o
  10   3  11       19.08      -31.77    103.75 o
  11   3  11        0.16      -32.91    108.56 o
   0   4  11      567.24      634.72     60.04 o
   1   4  11       50.78      -13.10     30.73 o
   2   4  11     1744.18     1731.18     80.18 o
   3   4  11      898.94      922.72     65.35 o
   4   4  11      242.57      186.97     45.58 o
   5   4  11      118.12       22.11     55.61 o
   6   4  11       21.02      -15.22     49.00 o
   7   4  11        1.44       64.29     56.38 o
   8   4  11        4.58       33.05     82.91 o
   9   4  11        1.56      -24.84     85.61 o
  10   4  11       29.93      101.90    103.97 o
   1   5  11       86.26       77.67     35.82 o
   2   5  11        0.98        4.36     34.35 o
   3   5  11       42.07       43.23     42.37 o
   4   5  11       39.10      -35.07     37.54 o
   5   5  11     1014.74      956.81     70.31 o
   6   5  11       32.42       67.55     54.19 o
   7   5  11      323.76      237.38     66.48 o
   8   5  11      234.02      220.26     70.06 o
   9   5  11       20.72      -32.68     89.18 o
  10   5  11      113.70      128.68    106.97 o
   0   6  11       37.21       17.74     53.20 o
   1   6  11       27.14       50.19     35.72 o
   2   6  11       31.16       20.53     37.09 o
   3   6  11        1.03      -38.61     38.61 o
   4   6  11      114.53       63.26     55.71 o
   5   6  11       23.86        4.54     46.93 o
   6   6  11       11.15      -12.18     50.00 o
   7   6  11        0.01      -10.12     52.74 o
   8   6  11       67.93       20.79     60.71 o
   9   6  11        0.62       15.69     85.89 o
   1   7  11        5.18       -4.23     79.91 o
   2   7  11      563.81      485.83     82.39 o
   3   7  11      200.35       90.17     66.97 o
   4   7  11      213.25      111.93     71.93 o
   5   7  11      170.17      229.38     86.02 o
   6   7  11       34.71      -44.48    123.35 o
   7   7  11       98.25      136.14     90.89 o
   8   7  11      109.06      -35.06     91.17 o
   9   7  11       28.09      171.99    123.09 o
   0   8  11     1616.73     1678.59    216.84 o
   1   8  11        1.64      -21.30    103.75 o
   2   8  11       71.11      101.30     69.28 o
   3   8  11     1169.07      989.00    127.81 o
   4   8  11       16.27       41.71     99.67 o
   5   8  11       10.22       -6.17     87.13 o
   6   8  11       23.22      -12.11     82.70 o
   7   8  11       11.05      -12.13     93.11 o
   8   8  11       11.52       20.20    102.34 o
   1   9  11        0.33        2.57     99.06 o
   2   9  11        0.21      -78.22     78.22 o
   3   9  11      263.48      229.75     86.25 o
   4   9  11       35.87       71.98     85.81 o
   5   9  11       58.20       15.01     86.82 o
   6   9  11      166.39       74.01     94.67 o
   7   9  11        8.92      139.72    107.59 o
   0  10  11      147.46      183.94    328.40 o
   1  10  11       18.68       -9.41     94.66 o
   2  10  11        1.56       89.23     98.18 o
   3  10  11        1.61       17.90    101.28 o
   4  10  11        4.07      -49.10     89.56 o
   5  10  11        4.67      -69.81     99.73 o
   6  10  11        1.45      -65.37     93.52 o
   1  11  11      158.38       63.39    109.08 o
   2  11  11      130.44      230.58    114.09 o
   3  11  11       13.14       31.61    107.57 o
   4  11  11       97.80       99.28    107.82 o
   5  11  11       10.21       29.18    109.62 o
   0  12  11      231.08      501.81    198.24 o
   1  12  11        5.60      -77.38    116.19 o
   2  12  11        9.56       31.23    123.10 o
   0   0  12    23728.03    22933.65    639.10 o
   1   0  12    40716.83    39402.52    572.62 o
   2   0  12    14146.19    13859.48    258.36 o
   3   0  12        6.93      -33.57     68.63 o
   4   0  12        1.08       -7.78     72.91 o
   5   0  12      121.57       72.57    163.83 o
   6   0  12     5483.56     5677.15    281.27 o
   7   0  12    18920.25    18537.36    534.31 o
   8   0  12    13609.64    13572.71    467.94 o
   9   0  12    12083.79    12500.41    476.95 o
  10   0  12     3697.29     4158.34    338.14 o
  11   0  12      116.30      -69.81    151.49 o
   1   1  12     5849.79     5802.54    109.48 o
   2   1  12    15427.08    15122.73    297.14 o
   3   1  12    14472.39    14614.27    217.40 o
   4   1  12       39.20       31.57     59.57 o
   5   1  12     4172.29     4732.70    163.43 o
   6   1  12     3279.36     3354.84    167.67 o
   7   1  12     3783.00     3696.05    190.20 o
   8   1  12       90.93       98.06    109.08 o
   9   1  12     2028.26     2170.68    170.78 o
  10   1  12     1105.41     1037.63    138.22 o
  11   1  12     2080.87     2408.89    202.08 o
   0   2  12     4105.00     4137.30    142.86 o
   1   2  12       86.76       84.21     35.91 o
   2   2  12     8998.93     9380.19    164.26 o
   3   2  12    24806.74    24147.19    304.88 o
   4   2  12    34547.04    34042.02    392.26 o
   5   2  12    24239.89    24867.99    375.34 o
   6   2  12     2406.22     2500.99    139.23 o
   7   2  12       33.65      135.71     69.07 o
   8   2  12      285.71       87.67     81.11 o
   9   2  12       10.51      -78.69     78.69 o
  10   2  12      499.32      271.52    109.84 o
   1   3  12     1162.83      969.77     61.72 o
   2   3  12    12019.84    11237.10    187.86 o
   3   3  12     6816.86     6530.92    145.05 o
   4   3  12        4.94       48.59     47.52 o
   5   3  12     2886.50     2776.51    123.25 o
   6   3  12     8538.39     8751.17    222.62 o
   7   3  12     5237.82     5533.21    200.44 o
   8   3  12       72.40      288.12     87.83 o
   9   3  12      926.01      852.68    129.86 o
  10   3  12     1584.98     1699.08    170.07 o
   0   4  12    49313.38    47911.12    614.47 o
   1   4  12    32081.63    30730.17    293.11 o
   2   4  12    12826.04    12846.04    174.11 o
   3   4  12     1375.28     1341.91     71.37 o
   4   4  12      393.67      345.74     51.13 o
   5   4  12       84.94       28.30     48.97 o
   6   4  12     3103.95     3084.07    127.90 o
   7   4  12     7226.80     7280.18    218.02 o
   8   4  12     9579.31     9957.22    288.38 o
   9   4  12     5567.11     5951.20    266.31 o
  10   4  12     1671.56     1652.44    171.60 o
   1   5  12     7244.71     7321.43    159.66 o
   2   5  12     8522.55     8364.73    192.69 o
   3   5  12     4038.82     3913.88    111.70 o
   4   5  12      366.29      334.43     52.66 o
   5   5  12     1979.73     1858.12     91.20 o
   6   5  12     3083.35     3317.15    153.27 o
   7   5  12      368.99      337.08     71.80 o
   8   5  12       14.73       14.80     78.23 o
   9   5  12      161.57      129.30    101.60 o
  10   5  12     1083.94      864.66    142.39 o
   0   6  12      363.74      308.45     72.50 o
   1   6  12      981.61     1028.23     70.70 o
   2   6  12     3841.54     3692.14    139.88 o
   3   6  12     9495.59     9730.42    162.89 o
   4   6  12    15936.86    16667.29    222.58 o
   5   6  12    13923.92    14422.36    222.30 o
   6   6  12     4503.01     4688.83    160.91 o
   7   6  12      199.56      166.25     61.11 o
   8   6  12       32.45      -62.31     62.31 o
   9   6  12        6.25      -50.78     74.51 o
   1   7  12     2577.13     2358.02    178.74 o
   2   7  12     3190.52     3148.06    170.90 o
   3   7  12     2493.44     2212.62    140.61 o
   4   7  12      389.31      270.35     99.51 o
   5   7  12     1080.69     1002.07    121.64 o
   6   7  12     1929.48     1720.67    150.55 o
   7   7  12      510.59      367.75    108.80 o
   8   7  12      111.20       68.15    105.21 o
   9   7  12      177.92      418.50    166.64 o
   0   8  12    13708.79    14293.45    497.85 o
   1   8  12    10167.64     9980.50    450.79 o
   2   8  12     4200.06     3925.44    219.60 o
   3   8  12      184.15      152.59     76.08 o
   4   8  12        7.98       32.27     76.50 o
   5   8  12      866.14      797.18    123.80 o
   6   8  12     1609.27     1686.13    157.78 o
   7   8  12     3638.23     3723.81    442.89 o
   8   8  12     6031.64     6466.75    289.54 o
   1   9  12      875.59      909.36    252.02 o
   2   9  12     2130.60     2168.41    174.38 o
   3   9  12      597.46      657.25    123.37 o
   4   9  12      270.44      240.46     91.99 o
   5   9  12      652.39      783.72    128.80 o
   6   9  12     3319.02     3175.90    208.49 o
   7   9  12      297.17      288.04    119.59 o
   0  10  12       99.36      147.21    148.59 o
   1  10  12      218.79      109.70    103.26 o
   2  10  12      884.69      871.33    142.84 o
   3  10  12     3538.37     3405.11    226.74 o
   4  10  12     8556.25     8130.08    354.71 o
   5  10  12     3462.08     3729.44    301.97 o
   6  10  12     1545.31     1290.60    162.61 o
   1  11  12      521.92      360.54    131.99 o
   2  11  12     2414.11     2284.19    261.43 o
   3  11  12      599.56      467.76    130.95 o
   4  11  12        8.08       14.19    120.91 o
   0  12  12     3227.50     2781.98    473.05 o
   1  12  12     3257.77     3750.54    258.04 o
   1   1  13       36.08        4.07     34.25 o
   2   1  13       28.90       28.57     40.74 o
   3   1  13      631.22      574.66     90.97 o
   4   1  13        3.42       -4.16     53.46 o
   5   1  13      293.34      438.10     76.38 o
   6   1  13      493.67      519.74     83.59 o
   7   1  13        8.05      -12.95     69.09 o
   8   1  13      234.28      117.68     84.75 o
   9   1  13       69.79      172.34     95.02 o
  10   1  13       23.36       37.88    109.36 o
   0   2  13       14.13       14.17     47.33 o
   1   2  13      321.28      319.45     45.08 o
   2   2  13       28.31       39.21     41.39 o
   3   2  13      173.53      122.14     47.54 o
   4   2  13       74.48       58.58     95.39 o
   5   2  13     1007.53     1243.74    106.13 o
   6   2  13       39.96       59.14     65.16 o
   7   2  13        5.99       58.10     70.44 o
   8   2  13      209.07       75.34     88.62 o
   9   2  13      150.60      152.70    130.17 o
  10   2  13       81.89       56.97    103.54 o
   1   3  13     1328.81     1333.77     72.70 o
   2   3  13      591.96      605.98     57.05 o
   3   3  13       12.98       50.27     42.30 o
   4   3  13        3.81       26.34     48.72 o
   5   3  13      131.78      206.77     67.94 o
   6   3  13      113.83       60.02     67.21 o
   7   3  13      137.20       38.69     71.48 o
   8   3  13      207.18      178.09     90.65 o
   9   3  13      231.11      207.45    104.29 o
  10   3  13      302.39      249.46    117.02 o
   0   4  13      563.62      721.55     92.46 o
   1   4  13       28.77      100.56     43.06 o
   2   4  13       76.23      124.00     40.33 o
   3   4  13       53.73       25.68     39.81 o
   4   4  13      349.92      273.99     54.57 o
   5   4  13      395.02      387.76     68.79 o
   6   4  13       74.56       16.92     67.58 o
   7   4  13      151.81      294.90     83.95 o
   8   4  13      100.11       69.30     90.22 o
   9   4  13       40.70     -105.45    105.45 o
  10   4  13        4.17       44.58    105.59 o
   1   5  13      266.83      236.17     49.89 o
   2   5  13      385.67      338.82     49.88 o
   3   5  13       18.04        8.42     45.65 o
   4   5  13       62.40      103.51     46.53 o
   5   5  13        4.99      -45.55     45.55 o
   6   5  13     1066.37     1072.89    113.44 o
   7   5  13       52.37       78.82     71.95 o
   8   5  13       57.43      -31.47     87.01 o
   9   5  13      391.35      261.16    167.66 o
   0   6  13       63.99      122.74     70.35 o
   1   6  13        1.95       29.34     46.23 o
   2   6  13       21.17       -6.81     42.36 o
   3   6  13       95.40       41.28     45.97 o
   4   6  13      717.59      764.51     68.94 o
   5   6  13       19.00       45.55     51.81 o
   6   6  13        4.38        1.23     56.00 o
   7   6  13      112.69      230.97     71.72 o
   8   6  13      136.15       35.45     71.60 o
   9   6  13       63.84      134.26     92.05 o
   1   7  13       12.28      -72.66     72.66 o
   2   7  13      817.44      726.09    111.86 o
   3   7  13       19.10      -65.05     66.37 o
   4   7  13       10.94      -66.37     66.37 o
   5   7  13        5.01      -40.81     78.60 o
   6   7  13       14.60       23.42     87.15 o
   7   7  13      232.66      176.28    102.80 o
   8   7  13       27.44      230.02    127.62 o
   0   8  13      112.18      194.54    171.21 o
   1   8  13        0.18       60.40     90.79 o
   2   8  13       44.53       96.60     91.37 o
   3   8  13        0.68      147.46    104.39 o
   4   8  13      204.42      196.51     86.48 o
   5   8  13        5.90      -78.03     83.00 o
   6   8  13        4.84        2.17     91.08 o
   7   8  13      126.95      106.19    108.51 o
   1   9  13       18.61      -39.32     95.23 o
   2   9  13       21.54      158.65    100.11 o
   3   9  13       24.78      -88.80     90.35 o
   4   9  13       46.51       19.82     96.03 o
   5   9  13      279.35      226.20    104.90 o
   6   9  13      152.78       44.28    105.32 o
   7   9  13        0.69       74.60    139.11 o
   0  10  13      115.45      228.10    203.68 o
   1  10  13        9.48      -72.59     98.02 o
   2  10  13        1.28      -86.93     97.83 o
   3  10  13       30.15      -59.80    101.22 o
   4  10  13       88.56       31.98    126.52 o
   5  10  13       28.03      151.96    136.81 o
   1  11  13        9.08        8.86    111.21 o
   2  11  13        5.24       49.73    112.88 o
   3  11  13       15.63      144.97    125.97 o
   0   0  14    12825.58    12207.50    693.71 o
   1   0  14    15745.94    15640.04    428.43 o
   2   0  14     9147.75     8497.71    335.05 o
   3   0  14       75.82       56.32     89.65 o
   4   0  14       92.73      120.18     92.15 o
   5   0  14      370.61      421.81    120.46 o
   6   0  14     1113.54     1200.12    173.71 o
   7   0  14     5653.62     5423.13    334.78 o
   8   0  14     9988.60    10028.91    418.95 o
   9   0  14     7740.94     7983.78    557.18 o
  10   0  14     3707.93     3725.35    332.40 o
   1   1  14      478.30      368.84     63.50 o
   2   1  14    10715.44     9911.91    222.92 o
   3   1  14     6434.35     6539.73    246.87 o
   4   1  14        3.98       55.69     58.88 o
   5   1  14      658.01      567.79     94.66 o
   6   1  14     2443.80     2487.55    167.72 o
   7   1  14     3450.27     3307.92    190.35 o
   8   1  14       75.91       48.82     85.71 o
   9   1  14      554.77      440.14    110.98 o
  10   1  14      281.99      495.71    128.87 o
   0   2  14       10.44      -54.94     58.59 o
   1   2  14       21.33      -37.20     37.20 o
   2   2  14     8568.66     8224.09    158.66 o
   3   2  14    24011.65    24951.18    437.64 o
   4   2  14    19767.83    19907.66    334.04 o
   5   2  14    16534.35    16664.66    313.87 o
   6   2  14     4469.93     4632.83    192.98 o
   7   2  14      388.55      237.89     88.33 o
   8   2  14      886.61      835.00    121.57 o
   9   2  14       38.49      137.97    155.30 o
  10   2  14      143.99      239.23    116.07 o
   1   3  14     1694.60     1866.25     87.93 o
   2   3  14     2773.92     2952.93    109.00 o
   3   3  14     5445.91     5435.15    138.57 o
   4   3  14        2.57      -20.56     57.51 o
   5   3  14     3630.82     3313.63    189.66 o
   6   3  14     3975.85     4119.68    218.81 o
   7   3  14     6139.73     6134.67    269.86 o
   8   3  14      546.99      451.23    109.93 o
   9   3  14     1006.41     1019.12    140.20 o
  10   3  14      742.81      651.48    135.43 o
   0   4  14    22389.18    22801.89    389.49 o
   1   4  14    25406.54    25263.54    294.00 o
   2   4  14     8103.19     7588.73    155.87 o
   3   4  14       75.91       31.82     45.48 o
   4   4  14       15.95       -9.03     48.70 o
   5   4  14        2.37      -18.89     63.50 o
   6   4  14     1706.07     1600.90    156.99 o
   7   4  14     7370.65     7946.30    237.35 o
   8   4  14     7065.21     7904.67    339.58 o
   9   4  14     5440.44     6070.89    282.74 o
   1   5  14     7850.63     7921.37    198.67 o
   2   5  14     6210.50     6196.11    147.59 o
   3   5  14     2019.84     1950.05    103.24 o
   4   5  14       16.56      -44.21     44.21 o
   5   5  14     2315.63     2324.46    107.70 o
   6   5  14     2470.78     2245.24    139.50 o
   7   5  14      515.69      572.31    127.71 o
   8   5  14       62.02      217.00    160.84 o
   9   5  14      132.38      207.83    110.87 o
   0   6  14        8.48       31.86     69.15 o
   1   6  14     1967.22     1927.07    108.66 o
   2   6  14     4718.88     5013.35    139.23 o
   3   6  14     6321.26     6461.82    144.36 o
   4   6  14    17395.54    17980.06    327.84 o
   5   6  14    14308.55    15235.69    227.95 o
   6   6  14     3376.35     3682.09    155.18 o
   7   6  14      259.30      230.34     73.03 o
   8   6  14      168.31      177.98     81.79 o
   9   6  14       27.93        7.03     91.63 o
   1   7  14     2797.28     2678.85    235.41 o
   2   7  14     5305.99     4968.74    242.16 o
   3   7  14     1547.46     1404.96    263.53 o
   4   7  14       59.68       32.63     76.68 o
   5   7  14      695.03      644.53    131.15 o
   6   7  14     2248.04     2342.24    179.91 o
   7   7  14      746.21      804.17    155.77 o
   8   7  14      140.26       22.33    124.96 o
   0   8  14    13853.58    13502.23    859.75 o
   1   8  14     8666.81     9094.27    393.93 o
   2   8  14     2273.33     2112.95    209.63 o
   3   8  14       48.29       -7.14    104.96 o
   4   8  14      135.57      195.53    105.08 o
   5   8  14       86.86      174.59    174.35 o
   6   8  14     1210.62     1136.64    142.47 o
   7   8  14     2582.86     2573.62    207.71 o
   1   9  14     2515.00     2366.48    211.76 o
   2   9  14     1125.63     1114.32    148.71 o
   3   9  14     1069.72      775.24    212.61 o
   4   9  14      291.18      113.87    106.94 o
   5   9  14     1086.54     1346.32    193.00 o
   6   9  14     2145.63     2340.19    196.70 o
   0  10  14       11.52      234.68    166.68 o
   1  10  14        4.92       11.54    108.04 o
   2  10  14     1040.23      944.87    152.53 o
   3  10  14     4483.26     3738.69    316.35 o
   4  10  14     5650.90     5471.43    335.56 o
   5  10  14     4002.57     4256.33    353.72 o
   1  11  14      599.74      423.98    175.33 o
   2  11  14     1793.18     1700.48    192.57 o
   3  11  14      510.94      408.15    208.85 o
   1   1  15        9.13       13.92     41.87 o
   2   1  15      169.70      156.31     65.40 o
   3   1  15        4.86      -15.16     57.43 o
   4   1  15      224.19      146.65     67.46 o
   5   1  15       47.08       19.38     65.90 o
   6   1  15       34.39       95.26     67.47 o
   7   1  15       14.14       92.31     82.00 o
   8   1  15      129.18       84.41     89.00 o
   9   1  15      131.54       92.22    102.95 o
  10   1  15       47.48      128.98    111.90 o
   0   2  15     1248.30     1428.29    112.97 o
   1   2  15      630.17      720.52     65.99 o
   2   2  15      338.63      359.79     64.13 o
   3   2  15      424.71      441.20     78.43 o
   4   2  15       59.56      -50.29     61.78 o
   5   2  15        0.08      -10.63     63.12 o
   6   2  15       92.43      113.52     73.30 o
   7   2  15       91.40      132.83     83.49 o
   8   2  15        0.90        2.78     86.65 o
   9   2  15      167.02       92.26     99.66 o
  10   2  15      145.99      167.30    120.73 o
   1   3  15     1439.70     1507.45     84.62 o
   2   3  15     1092.56      982.34     73.55 o
   3   3  15      593.39      598.61     76.18 o
   4   3  15      485.84      416.81     80.29 o
   5   3  15     1046.45      884.59    131.85 o
   6   3  15      353.82      310.65     83.63 o
   7   3  15      334.15      314.32     89.02 o
   8   3  15        0.95       37.54     95.72 o
   9   3  15      237.34      139.39    104.88 o
   0   4  15      941.91      919.73    163.46 o
   1   4  15     2204.55     2224.39    101.22 o
   2   4  15      408.76      356.23     61.57 o
   3   4  15      600.07      656.02     68.54 o
   4   4  15      876.81      915.87     89.72 o
   5   4  15      325.77      287.36     78.57 o
   6   4  15        0.92       14.83     72.31 o
   7   4  15      459.46      360.89    112.99 o
   8   4  15      306.27      331.71    109.12 o
   9   4  15      125.60      -97.40     97.40 o
   1   5  15     2763.34     2807.34    114.09 o
   2   5  15     3403.89     3567.63    129.99 o
   3   5  15      416.24      399.55     67.01 o
   4   5  15        2.86       39.31     55.39 o
   5   5  15     4142.59     4488.18    175.96 o
   6   5  15       33.22      -20.57     65.50 o
   7   5  15      202.19       38.62     75.20 o
   8   5  15      351.05      194.68    127.44 o
   9   5  15       23.97     -101.58    105.82 o
   0   6  15      606.01      466.12     96.23 o
   1   6  15     1584.15     1557.92     93.45 o
   2   6  15      269.99      147.47     60.54 o
   3   6  15      734.29      719.13     75.28 o
   4   6  15      657.23      561.14     67.39 o
   5   6  15       69.74       23.32     56.24 o
   6   6  15       45.49      106.94     68.84 o
   7   6  15      126.73       50.81     74.50 o
   8   6  15      249.50       49.01     84.87 o
   1   7  15      272.97      239.09     98.97 o
   2   7  15      143.90      182.62     99.97 o
   3   7  15      284.41      127.50     95.30 o
   4   7  15      477.45      517.22    157.86 o
   5   7  15       97.39       36.02     88.43 o
   6   7  15      851.95      694.73    203.97 o
   7   7  15      137.28      -60.97    114.74 o
   0   8  15       77.88       91.81    135.85 o
   1   8  15       38.74      136.66     97.32 o
   2   8  15        3.32      -33.47    132.08 o
   3   8  15        4.58      -31.55    110.35 o
   4   8  15      174.77      281.12    117.19 o
   5   8  15      108.12      223.85    131.97 o
   6   8  15        3.32       31.16    103.22 o
   7   8  15        1.28      248.72    134.83 o
   1   9  15       66.47      -75.81     94.45 o
   2   9  15        1.24      -71.40     97.15 o
   3   9  15      175.43      139.47    114.47 o
   4   9  15       34.67      229.44    129.68 o
   5   9  15      199.96      283.27    139.82 o
   6   9  15       20.27      191.85    172.55 o
   0  10  15       12.46       -1.84    203.68 o
   1  10  15       41.52      -83.97    104.90 o
   2  10  15       12.65       96.32    115.28 o
   3  10  15       18.25      151.88    120.85 o
   4  10  15       73.21      108.63    138.13 o
   1  11  15        4.77        1.25    123.41 o
   0   0  16    50364.30    56119.40   1467.12 o
   1   0  16    31048.47    33605.44    729.53 o
   2   0  16     8669.96     8485.63    337.98 o
   3   0  16      879.55      920.94    149.55 o
   4   0  16      416.80      469.44    126.70 o
   5   0  16      409.50      501.79    258.30 o
   6   0  16       32.59      -64.15    107.48 o
   7   0  16     4218.95     4785.79    324.58 o
   8   0  16    12933.56    14666.61    531.47 o
   9   0  16     4406.02     4588.13    357.43 o
   1   1  16     8210.33     8704.78    230.94 o
   2   1  16     7269.05     7280.77    320.41 o
   3   1  16     1797.00     1814.54    132.86 o
   4   1  16      771.74      813.88     97.47 o
   5   1  16      159.17       70.37     88.81 o
   6   1  16     3933.08     3483.25    193.10 o
   7   1  16     2736.68     2751.33    339.16 o
   8   1  16       50.11       60.71     92.96 o
   9   1  16     1282.80     1489.72    223.90 o
   0   2  16     2715.09     2835.11    154.83 o
   1   2  16      250.82      129.09     49.46 o
   2   2  16    10918.46    10338.71    215.88 o
   3   2  16    10996.83    10886.03    251.96 o
   4   2  16    11370.45    10933.90    258.67 o
   5   2  16    10414.83    10303.50    256.65 o
   6   2  16     4437.40     4175.58    193.95 o
   7   2  16     1031.57     1080.59    128.70 o
   8   2  16       38.93       -8.94     87.83 o
   9   2  16        0.02      165.37    106.27 o
   1   3  16     1472.93     1363.38     84.00 o
   2   3  16     3769.23     3700.36    141.46 o
   3   3  16     1451.00     1390.96    101.00 o
   4   3  16       72.81       78.06     70.76 o
   5   3  16       35.57       10.47     69.34 o
   6   3  16     2552.65     2348.43    235.43 o
   7   3  16     3934.07     3759.45    196.72 o
   8   3  16        4.49       81.54     93.00 o
   9   3  16      453.62      301.07    122.37 o
   0   4  16    14137.90    13933.15    309.06 o
   1   4  16     9685.92    10172.81    208.12 o
   2   4  16     2648.17     2648.83    113.62 o
   3   4  16      453.11      412.39     70.76 o
   4   4  16      120.54       60.93     62.17 o
   5   4  16      444.38      400.69     78.22 o
   6   4  16     1509.02     1402.86    128.36 o
   7   4  16     4249.62     4267.04    207.78 o
   8   4  16    10272.71    11039.48    392.19 o
   9   4  16     5773.80     6350.66    650.83 o
   1   5  16     3888.97     3341.55    126.13 o
   2   5  16     4678.74     4471.81    144.20 o
   3   5  16      346.64      276.89     63.42 o
   4   5  16      129.28       31.37     62.44 o
   5   5  16     1013.46      879.51     96.53 o
   6   5  16     2227.58     2337.37    179.24 o
   7   5  16     1070.40     1200.33    123.71 o
   8   5  16      124.31       65.53    104.10 o
   0   6  16      106.97       48.56     78.16 o
   1   6  16      182.16       59.04     64.99 o
   2   6  16     1703.92     1504.18    127.22 o
   3   6  16     5979.27     5871.54    158.10 o
   4   6  16    10020.19    10832.31    214.00 o
   5   6  16     9187.51     9334.93    220.74 o
   6   6  16     4167.21     4221.60    183.99 o
   7   6  16        1.21       36.78     80.91 o
   8   6  16      147.51      107.70     91.21 o
   1   7  16     2103.88     2066.82    172.53 o
   2   7  16     4932.78     5143.74    253.29 o
   3   7  16     1333.23     1214.74    152.97 o
   4   7  16        0.89      127.81    102.72 o
   5   7  16     1159.77     1147.38    388.92 o
   6   7  16     1572.07     1712.24    295.73 o
   7   7  16     1097.44     1133.56    230.16 o
   0   8  16    14243.21    14643.32    546.13 o
   1   8  16     9455.48     9322.11    313.19 o
   2   8  16     2740.46     2601.65    231.36 o
   3   8  16       61.78      -40.29    100.35 o
   4   8  16       19.32       66.25    104.65 o
   5   8  16       83.09      -15.63    116.47 o
   6   8  16      667.05      820.30    291.50 o
   1   9  16     1725.55     1282.42    191.10 o
   2   9  16     2456.54     2527.20    223.26 o
   3   9  16     1449.89     1578.67    173.18 o
   4   9  16      411.91      481.53    139.99 o
   5   9  16       44.07      -28.12    128.51 o
   0  10  16      182.81       99.41    284.86 o
   1  10  16       33.15       91.72    118.75 o
   2  10  16     1474.28     1209.02    208.78 o
   3  10  16     2638.66     2787.08    306.99 o
   1   1  17      238.32      169.36     64.64 o
   2   1  17       32.79      123.74     73.78 o
   3   1  17       12.45      -39.98     67.01 o
   4   1  17      249.84      350.10    106.39 o
   5   1  17        0.42      108.73     76.33 o
   6   1  17       20.12       74.36     95.87 o
   7   1  17       29.97      -88.00    114.83 o
   8   1  17      168.15       70.09     98.46 o
   9   1  17       20.78       16.34    105.72 o
   0   2  17      343.97      245.14    115.88 o
   1   2  17      131.91      109.46     77.23 o
   2   2  17        2.56        6.56     56.31 o
   3   2  17       14.09       45.80     72.17 o
   4   2  17       12.56      -16.26     69.93 o
   5   2  17       19.91       -9.07     75.69 o
   6   2  17      191.98       92.11     80.78 o
   7   2  17       15.43       19.06     94.59 o
   8   2  17        3.73      -17.52     98.03 o
   9   2  17      138.29      134.41    114.55 o
   1   3  17      836.84      758.38     79.89 o
   2   3  17        1.52      -54.13     54.13 o
   3   3  17       69.48       78.54     63.19 o
   4   3  17      882.92      857.84     93.25 o
   5   3  17      642.96      564.11     98.94 o
   6   3  17      263.10      316.80    108.39 o
   7   3  17     1115.81     1033.94    128.89 o
   8   3  17       38.43      -31.86    100.10 o
   9   3  17        8.96     -104.05    104.05 o
   0   4  17       39.71       41.53     71.03 o
   1   4  17      644.07      759.66     73.96 o
   2   4  17       34.82       -1.45     56.73 o
   3   4  17     1748.00     1674.49    115.07 o
   4   4  17      135.48       62.96     66.29 o
   5   4  17       36.81       28.82     69.00 o
   6   4  17      181.07      140.31    102.87 o
   7   4  17      304.83      154.72     96.69 o
   8   4  17       99.16      162.49    111.71 o
   1   5  17      144.09      140.12     58.05 o
   2   5  17      308.74      234.18     61.33 o
   3   5  17     1919.45     1712.12    111.97 o
   4   5  17      206.94      121.62     71.74 o
   5   5  17       26.36       69.03     71.52 o
   6   5  17      159.11      184.39    100.65 o
   7   5  17       23.84       49.96     78.75 o
   8   5  17      173.01      168.14     99.50 o
   0   6  17      381.09      455.39     98.79 o
   1   6  17     1021.03      807.48     79.91 o
   2   6  17      215.92       91.72     59.90 o
   3   6  17       95.12       10.95     59.15 o
   4   6  17        1.44       -9.36     65.09 o
   5   6  17      164.75      113.00     78.41 o
   6   6  17       15.26       59.69     78.33 o
   7   6  17      150.37       69.14     83.85 o
   1   7  17      118.46      217.62    103.76 o
   2   7  17      481.29      457.24    118.12 o
   3   7  17       49.40      128.29    103.14 o
   4   7  17       67.99        6.11     97.00 o
   5   7  17        0.45      133.71    159.56 o
   6   7  17        3.08      -76.25    141.48 o
   7   7  17       35.69     -159.40    159.40 o
   0   8  17      276.73       41.70    149.52 o
   1   8  17        0.77      -35.77     98.93 o
   2   8  17        0.02     -100.16    100.16 o
   3   8  17      192.02      -41.38    101.23 o
   4   8  17        6.51        5.82    107.89 o
   5   8  17       32.38        8.85    139.66 o
   6   8  17       17.60      -72.32    193.35 o
   1   9  17       48.33        0.22    113.17 o
   2   9  17        4.16      133.26    116.64 o
   3   9  17       73.46       21.81    112.17 o
   4   9  17       11.81       21.13    131.74 o
   0  10  17       91.78      322.40    189.32 o
   1  10  17        1.10      -24.18    128.04 o
   2  10  17       69.21      -52.25    121.82 o
   0   0  18    14485.40    12877.85    615.48 o
   1   0  18     7393.53     7436.88    331.88 o
   2   0  18     9177.39     8461.62    359.53 o
   3   0  18     1321.64     1212.08    193.35 o
   4   0  18     1619.92     1432.17    193.55 o
   5   0  18     1026.19      653.94    157.07 o
   6   0  18     1887.28     1681.82    213.34 o
   7   0  18     2286.73     2314.88    257.73 o
   8   0  18     7281.74     8076.15    417.97 o
   9   0  18     3587.31     3916.11   1241.29 o
   1   1  18      803.94      816.91    105.28 o
   2   1  18     3589.04     3732.80    164.46 o
   3   1  18     1261.59     1134.93    132.54 o
   4   1  18      135.24      273.09    105.67 o
   5   1  18     4374.15     4386.43    219.06 o
   6   1  18     6566.20     6770.81    254.68 o
   7   1  18      115.95      112.62     95.43 o
   8   1  18      687.39      787.47    161.70 o
   9   1  18       74.37       13.36    127.21 o
   0   2  18       30.10       33.31     96.03 o
   1   2  18      463.48      445.62     76.23 o
   2   2  18     3601.06     3774.72    156.90 o
   3   2  18    12289.74    12456.88    414.09 o
   4   2  18    21302.32    22137.41    599.32 o
   5   2  18     9539.42     9986.64    268.77 o
   6   2  18     1776.81     1844.98    185.83 o
   7   2  18      380.15      243.10    106.71 o
   8   2  18       36.25       33.76    104.31 o
   1   3  18     3038.39     3156.37    146.24 o
   2   3  18     5432.49     5565.88    233.56 o
   3   3  18     7735.15     7669.54    209.68 o
   4   3  18      777.03      638.14     89.39 o
   5   3  18     2127.08     2195.62    151.51 o
   6   3  18     2306.96     2423.15    164.40 o
   7   3  18      934.52      821.31    120.92 o
   8   3  18      100.67       57.60    108.50 o
   0   4  18    11606.69    12957.54    315.40 o
   1   4  18    15279.48    15418.35    255.07 o
   2   4  18     5217.53     4883.40    173.16 o
   3   4  18      168.13      304.32     76.18 o
   4   4  18      452.79      412.15     82.25 o
   5   4  18        2.38       -3.60     71.87 o
   6   4  18     1024.23     1164.45    115.52 o
   7   4  18     4352.78     4961.31    234.19 o
   8   4  18     5649.71     6237.65    427.72 o
   1   5  18     2869.52     2938.25    178.21 o
   2   5  18     5730.33     5728.58    178.83 o
   3   5  18     2959.07     2831.75    141.26 o
   4   5  18       11.11       68.71     73.90 o
   5   5  18      982.80      869.29    104.57 o
   6   5  18     1531.15     1398.83    124.35 o
   7   5  18      996.59     1058.39    121.84 o
   0   6  18      188.45       96.56     86.04 o
   1   6  18       28.55      -30.59     58.33 o
   2   6  18     1259.85     1178.13     93.02 o
   3   6  18     4707.39     4865.62    294.70 o
   4   6  18     8870.46     8734.08    222.95 o
   5   6  18     7158.67     7294.19    223.22 o
   6   6  18     2311.72     2581.41    159.27 o
   7   6  18      159.08      137.65     96.83 o
   1   7  18      225.09      133.18    103.37 o
   2   7  18     3070.88     2846.09    203.15 o
   3   7  18      843.67      775.91    140.15 o
   4   7  18      515.12      607.34    162.85 o
   5   7  18      674.35      655.14    261.25 o
   6   7  18     1467.56     1279.23    292.98 o
   0   8  18     5605.72     5442.97    639.83 o
   1   8  18     5524.00     5748.76    286.73 o
   2   8  18     1017.33      948.29    175.54 o
   3   8  18       19.98       98.17    115.56 o
   4   8  18        1.22       67.03    142.53 o
   5   8  18        2.16     -104.20    156.20 o
   1   9  18     1249.19     1341.23    171.35 o
   2   9  18     1039.79     1130.59    161.04 o
   3   9  18     1688.09     1550.56    208.78 o
   1   1  19      856.73      759.55    106.68 o
   2   1  19      294.80      119.21     81.74 o
   3   1  19      194.76      155.50     85.79 o
   4   1  19      563.40      611.59    110.09 o
   5   1  19       20.81      -82.87     82.87 o
   6   1  19      127.78      228.83    112.91 o
   7   1  19      630.25      735.41    145.08 o
   8   1  19      188.14       82.78    113.05 o
   0   2  19       79.08      122.61    111.44 o
   1   2  19        5.06       82.49     79.05 o
   2   2  19       76.30      -29.29     65.67 o
   3   2  19      126.95      162.45     72.77 o
   4   2  19       18.85       27.06     79.25 o
   5   2  19        7.14      -43.40     78.88 o
   6   2  19       35.69      -20.27     88.87 o
   7   2  19       92.59       59.37     99.47 o
   8   2  19      114.34      -56.07    107.56 o
   1   3  19       22.67       81.63     64.56 o
   2   3  19       35.10       16.30     63.08 o
   3   3  19       10.00       -5.28     67.41 o
   4   3  19      114.51       12.07     68.37 o
   5   3  19      108.58      146.90     89.26 o
   6   3  19      283.96      112.10     95.80 o
   7   3  19      231.06      261.60    105.60 o
   8   3  19       92.37       24.39    111.88 o
   0   4  19     1177.40     1037.00    122.68 o
   1   4  19      116.98       45.36     62.13 o
   2   4  19      254.19      243.61     76.50 o
   3   4  19       88.42       57.59     71.27 o
   4   4  19        0.60      167.15     75.71 o
   5   4  19       34.30       52.49     77.45 o
   6   4  19       78.33      136.89     86.38 o
   7   4  19       32.99       39.94     99.05 o
   1   5  19        0.51      110.50     68.28 o
   2   5  19      132.10       42.58     67.80 o
   3   5  19        2.50       -1.21     68.39 o
   4   5  19       46.69       24.13     75.15 o
   5   5  19        9.86      -22.40     79.01 o
   6   5  19      121.66      238.11     89.80 o
   7   5  19       20.38       16.48     88.15 o
   0   6  19        0.13      -71.77     85.73 o
   1   6  19       34.43      -36.26     59.74 o
   2   6  19       12.47      -43.73     75.89 o
   3   6  19       52.38      -67.63     69.23 o
   4   6  19       44.62       35.23     79.87 o
   5   6  19       24.77        0.33     84.41 o
   6   6  19        3.58      -74.35     86.50 o
   1   7  19      220.74      165.55    114.07 o
   2   7  19      269.87      319.96    119.52 o
   3   7  19       53.28      116.90    138.01 o
   4   7  19      218.98      -55.48    134.60 o
   5   7  19      603.11      444.86    290.03 o
   0   8  19       71.69      293.39    179.39 o
   1   8  19       12.29       36.34    113.18 o
   2   8  19        0.45     -176.40    176.40 o
   3   8  19      442.82      686.86    187.73 o
   4   8  19      441.20      488.41    170.03 o
   1   9  19      117.91      -12.02    168.51 o
   2   9  19      286.09      327.12    138.93 o
   0   0  20    14788.29    16710.95    743.89 o
   1   0  20    15837.01    15853.17    537.99 o
   2   0  20     4536.43     3856.73    299.51 o
   3   0  20      234.94      192.23    122.68 o
   4   0  20      229.08      373.64    144.48 o
   5   0  20       28.67      131.41    132.50 o
   6   0  20      934.25      642.38    174.82 o
   7   0  20     8998.67     9575.38    764.55 o
   8   0  20     9142.11    10770.17    696.66 o
   1   1  20     7182.48     7279.65    249.14 o
   2   1  20     4906.36     5398.95    243.82 o
   3   1  20     3512.65     3274.03    202.39 o
   4   1  20      266.70      352.95    102.03 o
   5   1  20     3319.86     3333.85    200.84 o
   6   1  20     3218.41     3886.66    227.38 o
   7   1  20      948.14      863.64    141.75 o
   8   1  20       12.80      -74.62    114.00 o
   0   2  20      623.18      624.37    156.63 o
   1   2  20      109.51       59.58     85.39 o
   2   2  20     2102.32     2097.19    160.60 o
   3   2  20     9001.33     8772.15    302.47 o
   4   2  20    10799.51    11073.56    316.14 o
   5   2  20     9395.75    10070.17    305.28 o
   6   2  20     1996.65     1654.61    166.45 o
   7   2  20       14.93       50.57    106.76 o
   1   3  20     2370.81     2474.45    189.59 o
   2   3  20     3538.06     3825.04    169.76 o
   3   3  20     2783.79     2952.17    207.15 o
   4   3  20       48.42      101.24     75.17 o
   5   3  20     1691.78     1454.82    126.05 o
   6   3  20     2771.56     2712.55    254.43 o
   7   3  20     1382.29     1208.80    146.60 o
   0   4  20    12612.02    12843.15    637.86 o
   1   4  20    10677.83    11023.61    237.99 o
   2   4  20     3741.59     3726.63    168.29 o
   3   4  20       67.00       28.67     80.09 o
   4   4  20      187.36      212.62     85.48 o
   5   4  20        3.35       18.42     80.85 o
   6   4  20     1161.74      878.41    116.32 o
   7   4  20     2993.93     3028.54    185.15 o
   1   5  20     1479.45     1324.91    108.23 o
   2   5  20     3540.08     3631.06    161.89 o
   3   5  20     2503.70     2738.23    155.08 o
   4   5  20      198.51       95.03    111.33 o
   5   5  20      803.57      766.75    119.03 o
   6   5  20     1930.18     1785.98    145.60 o
   0   6  20      300.34      159.08     99.08 o
   1   6  20       13.49      -32.78     70.63 o
   2   6  20     1166.17      991.63    104.86 o
   3   6  20     4777.71     4617.66    187.42 o
   4   6  20     8963.33     9028.64    273.93 o
   5   6  20     4919.39     5364.14    244.05 o
   1   7  20      211.18      225.57    112.87 o
   2   7  20     3476.05     3490.97    290.02 o
   3   7  20     1849.08     1715.30    263.40 o
   4   7  20       10.85     -139.44    139.44 o
   0   8  20     7343.19     7616.36    456.78 o
   1   8  20     3778.81     4386.57    270.77 o
   2   8  20     1565.41     1472.72    217.01 o
   3   8  20      194.85      384.64    174.54 o
   1   1  21      364.27      288.68     97.73 o
   2   1  21      136.45       44.37     91.05 o
   3   1  21       13.01        7.43     86.73 o
   4   1  21      379.10      278.85    102.99 o
   5   1  21       54.21       43.43     93.04 o
   6   1  21       47.42       40.95    104.87 o
   7   1  21      793.96      745.17    164.89 o
   0   2  21       17.23        3.06    132.10 o
   1   2  21       11.96       68.12     90.41 o
   2   2  21        9.68      -78.78     78.78 o
   3   2  21        9.79       64.10     91.75 o
   4   2  21       52.45      151.19     82.24 o
   5   2  21        5.10       16.15     98.76 o
   6   2  21       69.64       97.51    103.40 o
   7   2  21       32.74      -11.44    113.16 o
   1   3  21       57.40      101.44     93.42 o
   2   3  21       73.50       98.09     91.34 o
   3   3  21       53.09       23.04     75.18 o
   4   3  21      142.35      234.48    104.40 o
   5   3  21      155.44      232.93    100.99 o
   6   3  21      193.94      109.62     95.28 o
   0   4  21      281.35      421.31    199.19 o
   1   4  21      377.21      449.74     97.92 o
   2   4  21       62.07      -41.50     71.07 o
   3   4  21      208.04       69.94     78.87 o
   4   4  21        7.81       41.65     81.92 o
   5   4  21        0.96      -74.86     81.46 o
   6   4  21       54.60      162.54     95.54 o
   1   5  21      469.93      350.54     95.65 o
   2   5  21      428.09      354.69     91.65 o
   3   5  21      112.97      150.60     85.06 o
   4   5  21      397.99      461.09    110.89 o
   5   5  21       84.36      214.53     96.74 o
   0   6  21       37.56      -71.43    183.48 o
   1   6  21       88.86      125.38     79.12 o
   2   6  21       61.28       34.80     80.89 o
   3   6  21        5.86      -75.39     75.39 o
   4   6  21       21.19      -24.92     82.93 o
   5   6  21        1.46      117.84    101.10 o
   1   7  21       48.78       34.11    141.51 o
   2   7  21       28.00      140.09    146.08 o
   3   7  21      106.03      -22.15    153.07 o
   0   8  21        7.39      -62.86    168.25 o
   1   8  21      132.87      365.43    170.77 o
   0   0  22     8528.44     8441.08    566.77 o
   1   0  22     7380.74     7651.74    383.46 o
   2   0  22     1844.94     1807.23    469.36 o
   3   0  22      169.00       19.07    139.19 o
   4   0  22      761.23      734.57    190.40 o
   5   0  22       86.62       42.04    145.12 o
   6   0  22      494.77      253.74    161.61 o
   1   1  22     2231.03     2545.34    185.02 o
   2   1  22     6587.14     6668.13    257.23 o
   3   1  22     2401.00     2713.54    192.30 o
   4   1  22        7.48       59.63     98.21 o
   5   1  22      600.60      578.86    126.85 o
   6   1  22     1871.34     1649.98    175.64 o
   0   2  22      316.27      364.42    147.61 o
   1   2  22        2.60       72.10     88.40 o
   2   2  22     1511.29     1527.24    210.48 o
   3   2  22     6608.39     6028.31    271.52 o
   4   2  22     9572.10    10248.45    323.07 o
   5   2  22     7148.62     7188.00    297.56 o
   6   2  22     2248.54     2032.95    300.17 o
   1   3  22     1651.38     1581.45    204.94 o
   2   3  22     3648.25     3573.62    314.23 o
   3   3  22     1178.33     1241.42    147.31 o
   4   3  22      121.99      180.81     94.00 o
   5   3  22     1963.00     1890.96    157.40 o
   6   3  22     3032.86     3190.87    198.56 o
   0   4  22    11237.25    11845.42    468.08 o
   1   4  22     7557.17     7848.14    256.08 o
   2   4  22     1820.49     1780.42    168.96 o
   3   4  22        0.61      161.07     86.96 o
   4   4  22      235.52      203.61     94.65 o
   5   4  22        0.97       30.53     91.31 o
   1   5  22     1482.10     1552.34    154.90 o
   2   5  22     2058.79     1817.27    156.96 o
   3   5  22     1602.57     1463.71    160.62 o
   4   5  22      139.33       60.36     89.19 o
   0   6  22      333.62       24.77    130.18 o
   1   6  22       34.29      -30.00     87.97 o
   2   6  22     2338.37     2242.17    187.13 o
   3   6  22     5238.19     5046.83    213.30 o
   1   7  22      967.00      636.98    180.32 o
   2   7  22     1786.56     2481.11    397.04 o
   1   1  23       40.97      -86.00     86.00 o
   2   1  23        1.21      -30.09     92.35 o
   3   1  23       51.09       23.52    102.87 o
   4   1  23       27.10       39.05    107.84 o
   5   1  23        2.83      -22.41    106.11 o
   0   2  23      162.56      303.93    152.33 o
   1   2  23       12.91       82.32     92.82 o
   2   2  23      514.68      683.56    125.89 o
   3   2  23      131.88      171.40    124.20 o
   4   2  23       68.69       -9.01    103.51 o
   5   2  23       47.56      114.48    110.42 o
   1   3  23      150.35      116.18     97.56 o
   2   3  23       86.56       91.36     99.21 o
   3   3  23        5.68        6.55    105.88 o
   4   3  23        8.13       57.76    109.34 o
   5   3  23       41.15      226.80    102.24 o
   0   4  23      294.35      496.95    348.33 o
   1   4  23        0.90        1.54     95.70 o
   2   4  23        6.94       69.28    109.29 o
   3   4  23      138.11      108.44    107.09 o
   4   4  23        7.77      -82.99     82.99 o
   1   5  23       75.61      140.38    103.07 o
   2   5  23      100.90       18.53    102.27 o
   3   5  23      176.99      168.83    109.73 o
   0   6  23      607.47      394.82    156.76 o
   1   6  23        1.02       50.04     99.99 o
   2   6  23       49.74      176.16    106.92 o
   0   0  24    10525.58    11102.26    680.42 o
   1   0  24     9079.40     9753.91    447.73 o
   2   0  24     1934.46     1528.77    452.39 o
   3   0  24       95.47      197.63    155.46 o
   4   0  24       12.31      115.13    232.47 o
   1   1  24     1665.62     1551.24    215.81 o
   2   1  24     3265.54     3298.66    261.61 o
   3   1  24     1923.65     1452.46    163.16 o
   4   1  24        0.11       -7.98    107.79 o
   0   2  24      443.67      413.62    159.59 o
   1   2  24       31.32      177.61    100.88 o
   2   2  24     1164.90     1017.50    199.35 o
   3   2  24     3804.65     4216.14    244.96 o
   4   2  24     4786.18     4217.48    252.70 o
   1   3  24     2076.53     2166.42    182.43 o
   2   3  24     3450.66     3350.78    224.27 o
   3   3  24      781.15      562.11    165.17 o
   4   3  24       26.68      -44.73    110.25 o
   0   4  24     8445.61     8845.41    921.01 o
   1   4  24     4241.83     4326.67    274.18 o
   2   4  24      480.32      555.48    132.51 o
   3   4  24        0.14      -19.21    106.45 o
   1   5  24     1236.29     1268.63    164.65 o
   1   1  25      112.63      -39.15    104.07 o
   2   1  25       49.87       10.64    108.49 o
   3   1  25       92.31      116.02    113.92 o
   0   2  25        0.28     -106.13    148.57 o
   1   2  25       14.73       -9.78    106.45 o
   2   2  25        0.13       40.07    113.34 o
   3   2  25        1.04      -10.36    114.72 o
   1   3  25       86.77       66.61    114.05 o
   2   3  25      123.12      282.12    122.07 o
   0   0  26     7151.32     6867.70    634.67 o
   1   0  26     3475.14     3584.39    455.34 o
   1   1  26      299.29      640.25    143.37 o
 
